# Supplementary material for: Integrating transcriptome and microRNA analysis identifies genes and microRNAs for AHO-induced systemic acquired resistance in N. tabacum
Source: Sci Rep. 2017 Oct 2;7:12504. doi: 10.1038/s41598-017-12249-y (PMC5624873; doi:10.1038/s41598-017-12249-y)
Supplement: Supplementary file 2 — Dataset 2 [file 41598_2017_12249_MOESM2_ESM.xlsx]

## Sheet: miRNA_seq_count_annotation
cut off: each mined miRNA must be supported at least 4 illumina reads in combined dataset of control and AHO
miRNA_id_mining	score	chr	strand	hairPin_loci	ReadCount_Control_S01	ReadCount_AHO_S02	mature_loci	sequence	2nd RNA Structure	cluster	Annotated_miRNA_ID	mature miR	mature_loop_star_seq	reads_no
										total family	total annotation
										200	403
novelMiR_11821	103857	chr37	+	33173212-33173324	44899	0	33173292-33173314	cacgggggtcccagtcccgaacccgtcggctgtcggtggactgctcgatctgctcacgcagcgagagcgggtcactgcatgccggccgggggacggactgggaacggttcctt	.((.(...(((((((((....(((((((((((.(((((..((((((...((((....))))...))))))..))))))).))))).))))....))))))))).).)).....	1	novel1a	gccggccgggggacggactggga	ccagtcccgaacccgtcggctgtcggtggactgctcgatctgctcacgcagcgagagcgggtcactgcatgccggccgggggacggactggga	[t1372108] chr37+33173194-33173213|6;[t1372110] chr37+33173194-33173215|4;[t2885945] chr37+33173195-33173212|228;[t2885946] chr37+33173195-33173213|334;[t2885947] chr37+33173195-33173214|37;[t2885950] chr37+33173195-33173215|97;[t2885953] chr37+33173195-3
novelMiR_11548	56442.1	chr36	+	98151798-98151910	44899	0	98151878-98151900	cacgggggtcccagtcccgaacctgtcggctgtcggtggactgctcgatctgctcacgcagcgagagcgggtcgccgcatgccggccgggggacggactgggaacggttcctt	..((....(((((((((....(((((((((((.(((((..((((((...((((....))))...))))))..))))))).))))).))))....))))))))).)).......	0	novel1b	gccggccgggggacggactggga	ccagtcccgaacctgtcggctgtcggtggactgctcgatctgctcacgcagcgagagcgggtcgccgcatgccggccgggggacggactggga	[t2674636] chr36+98151759-98151777|1;[t2674637] chr36+98151759-98151778|2;[t2674638] chr36+98151759-98151779|1;[t2674639] chr36+98151759-98151780|1;[t1825851] chr36+98151761-98151778|4;[t1825852] chr36+98151761-98151779|11;[t2314011] chr36+98151762-981517
novelMiR_11950	41026.6	chr37	+	78923940-78924054	39784	37664	78923950-78923971	gcatgggggtcccagtcccgaacccgtcggctgtcagtggactgctcgatctgctcacgcagcgagagcgggtcgccgcatgccggccgggggacggactaggaacggttccttc	.........(((.(((((....((((((((((((..(((..((((((...((((....))))...))))))..))).))).))))).))))....))))).)))...........	1	novel2	cccagtcccgaacccgtcggct	cccagtcccgaacccgtcggctgtcagtggactgctcgatctgctcacgcagcgagagcgggtcgccgcatgccggccgggggacggactaggaa	[t843041] chr37+78923454-78923472|1;[t843042] chr37+78923454-78923476|1;[t2048148] chr37+78923455-78923472|24;[t2048149] chr37+78923455-78923473|10;[t2048152] chr37+78923455-78923474|14;[t2048153] chr37+78923455-78923475|20;[t2048155] chr37+78923455-78923
novelMiR_13692	40035.6	chr7	+	69888671-69888854	39767	37836	69888824-69888844	tttgagagtggagctccttgaagtccaacagaggatctaacaggtaagattaagctgctgacctatggattcctcagtcctatctattatttgattggataggtttgtgggttgcatatgtcaggagcttcattaccctaagttggatccctttttggattgaagggagctctacattcatttg	..((((.((((((((((((..(((((((.((.(((((((((.(((((....(((((.(((((.((((.(..((.(((.((((((((.........)))))))).))).))..).)))).))))).)))))..)))))....)))))))))))..)))))))..)))))))))))).))))....	1	miR159a	tttggattgaagggagctcta	gagctccttgaagtccaacagaggatctaacaggtaagattaagctgctgacctatggattcctcagtcctatctattatttgattggataggtttgtgggttgcatatgtcaggagcttcattaccctaagttggatccctttttggattgaagggagctcta	[t3143827] chr7+69888663-69888680|1;[t2065805] chr7+69888681-69888699|16;[t2065806] chr7+69888681-69888700|90;[t2065809] chr7+69888681-69888701|71;[t923773] chr7+69888682-69888699|2;[t966821] chr7+69888702-69888720|10;[t966822] chr7+69888702-69888721|7;[t328100] chr7+69888722-69888739|1;[t328103] chr7+69888722-69888742|4;[t328105] chr7+69888722-69888743|7;[t927590] chr7+69888723-69888740|6;[t9275…
novelMiR_9379	39972.3	chr31	+	54554618-54554801	39767	37836	54554771-54554791	tttgagagtggagctccttgaagtccaacagaggatctaacaggtaagattgagctgctgacctatggattcctcagccctatctattatttgattggataggtttgtgggttgcatatgtcaggagcttcattgccctaagttggatccctttttggattgaagggagctctacattcatttg	..((((.((((((((((((..(((((((.((.(((((((((.(((((....(((((.(((((.((((.(..((.(((.((((((((.........)))))))).))).))..).)))).))))).)))))..)))))....)))))))))))..)))))))..)))))))))))).))))....	1	miR159b	tttggattgaagggagctcta	gagctccttgaagtccaacagaggatctaacaggtaagattgagctgctgacctatggattcctcagccctatctattatttgattggataggtttgtgggttgcatatgtcaggagcttcattgccctaagttggatccctttttggattgaagggagctcta	[t3143827] chr31+54554610-54554627|1;[t2065805] chr31+54554628-54554646|16;[t2065806] chr31+54554628-54554647|90;[t2065809] chr31+54554628-54554648|71;[t923773] chr31+54554629-54554646|2;[t966821] chr31+54554649-54554667|10;[t966822] chr31+54554649-54554668|7;[t966823] chr31+54554649-54554669|1;[t1011942] chr31+54554659-54554677|1;[t2820683] chr31+54554668-54554688|1;[t2066304] chr31+54554669-545…
novelMiR_18345	20623	chr19	-	14127605-14127735	27811	12559	14127615-14127635	actgttgaggagaatgtcgtctggttcgagatctttcattagaaggcaacatgaaaagtgtggatgtagatcgagaagttttcatatcctgagaatgatttcggaccaggcttcattcccctcaactccga	...(((((((.(((((..(((((((((((((((.(((.((((..............................................))))))).)))))))))))))))..))))).))))))).....	0	miR166a	tcggaccaggcttcattcccc	agaatgtcgtctggttcgagatctttcattagaaggcaacatgaaaagtgtggatgtagatcgagaagttttcatatcctgagaatgatttcggaccaggcttcattcccc	[t2821411] chr19-14127710-14127730|1;[t803938] chr19-14127708-14127725|2;[t803939] chr19-14127706-14127725|2;[t803940] chr19-14127705-14127725|17;[t803941] chr19-14127703-14127725|1;[t803942] chr19-14127702-14127725|1;[t2009847] chr19-14127705-14127724|2;[t2009848] chr19-14127704-14127724|8;[t2009850] chr19-14127703-14127724|1;[t484243] chr19-14127703-14127723|1;[t1393167] chr19-14127702-14127722…
novelMiR_28167	20344.8	chr7	-	89461372-89461505	27567	12308	89461382-89461402	tctattgtggggaatgttgtttggctcgaggattcaatttcttactttcttttatagatctgtatatatggatctataatataggattatgtctttggtatcgtcggaccaggcttcattcccctcaaagattg	....(((.((((((((..((((((..(((.(((((((...(.....((((.((((((((((((....))))))))))))...))))....)...)))).))).)))..))))))..)))))))).)))......	1	miR166b	tcggaccaggcttcattcccc	ggaatgttgtttggctcgaggattcaatttcttactttcttttatagatctgtatatatggatctataatataggattatgtctttggtatcgtcggaccaggcttcattcccc	[t2223247] chr7-89461477-89461495|1;[t2223248] chr7-89461476-89461495|2;[t2223250] chr7-89461475-89461495|28;[t2010353] chr7-89461474-89461494|1;[t2349246] chr7-89461383-89461403|2;[t2349247] chr7-89461382-89461403|1;[t2709849] chr7-89461385-89461402|68;[t2709862] chr7-89461384-89461402|640;[t2709874] chr7-89461383-89461402|333;[t2709880] chr7-89461382-89461402|36849;[t2709901] chr7-89461381-8946…
novelMiR_20037	20344.7	chr22	-	66050322-66050472	27567	12308	66050332-66050352	tctattgtggggaatgttgtttggctcgaggattcttcaatcttgatcaaattctttctattttttatagatctgcatattaatatagatctataatattgaatcatgattttggtgtcgtcggaccaggcttcattcccctcaaagattg	....(((.((((((((..((((((..(((.(((.((..((((.((((..(((............(((((((((((.((....)).))))))))))).)))..)))).))))..)).))).)))..))))))..)))))))).)))......	1	miR166c	tcggaccaggcttcattcccc	ggaatgttgtttggctcgaggattcttcaatcttgatcaaattctttctattttttatagatctgcatattaatatagatctataatattgaatcatgattttggtgtcgtcggaccaggcttcattcccc	[t2223247] chr22-66050444-66050462|1;[t2223248] chr22-66050443-66050462|2;[t2223250] chr22-66050442-66050462|28;[t2010353] chr22-66050441-66050461|1;[t2349246] chr22-66050333-66050353|2;[t2349247] chr22-66050332-66050353|1;[t2709849] chr22-66050335-66050352|68;[t2709862] chr22-66050334-66050352|640;[t2709874] chr22-66050333-66050352|333;[t2709880] chr22-66050332-66050352|36849;[t2709901] chr22-66…
novelMiR_22087	19662.5	chr27	-	111446385-111446491	26577	11942	111446395-111446415	tttgttgaggggagtgctgtctggttcgaaaccattcaccaaattagagtatcaagagttgatgatttgaatgatttcggaccaggcttcattccccccaactctag	...((((.((((((((..(((((((((((((.((((((....(((((..(.....)..)))))....)))))).)))))))))))))..)))))))).)))).....	1	miR166d	tcggaccaggcttcattcccc	ggagtgctgtctggttcgaaaccattcaccaaattagagtatcaagagttgatgatttgaatgatttcggaccaggcttcattcccc	[t2085183] chr27-111446460-111446480|7;[t2134309] chr27-111446396-111446419|6;[t1523142] chr27-111446399-111446418|3;[t1523143] chr27-111446398-111446418|6;[t1523145] chr27-111446395-111446418|24;[t3166260] chr27-111446400-111446417|1;[t3166265] chr27-111446399-111446417|5;[t3166267] chr27-111446398-111446417|2;[t3166269] chr27-111446397-111446417|26;[t3166270] chr27-111446396-111446417|4;[t31662…
novelMiR_15310	19660.6	chr11	-	7507977-7508082	26577	0	7507987-7508007	tctgttgaggggaatgctgtctggttcgaaaccattcaccaaagtatgatcaagagtttgattatttgaatgatttcggaccaggcttcattccccccaactctag	...((((.((((((((..(((((((((((((.((((((.......((((((((....)))))))).)))))).)))))))))))))..)))))))).)))).....	0	miR166e	tcggaccaggcttcattcccc	ggaatgctgtctggttcgaaaccattcaccaaagtatgatcaagagtttgattatttgaatgatttcggaccaggcttcattcccc	[t2223017] chr11-7508051-7508072|1;[t2008782] chr11-7508051-7508071|1;[t471535] chr11-7508050-7508070|1;[t2134309] chr11-7507988-7508011|6;[t1523142] chr11-7507991-7508010|3;[t1523143] chr11-7507990-7508010|6;[t1523145] chr11-7507987-7508010|24;[t3166260] chr11-7507992-7508009|1;[t3166265] chr11-7507991-7508009|5;[t3166267] chr11-7507990-7508009|2;[t3166269] chr11-7507989-7508009|26;[t3166270] ch…
novelMiR_28293	19816.2	chr8	-	14259489-14259685	26335	11693	14259499-14259519	tcagttgaggggaatgttgtctggctcgaggtcaccaactagatccataaactccatattatgcttttttgaatataaagattagtttttcttttcttttcactaggaaaatttaaagattagttgattatattaaaaagggtttatggatcatgagttagtgttgtcggaccaggcttcattccccccaattgcta	.((((((.((((((((..((((((..(((.(.(((.((((.(((((((((((((...........(((((((.(((((.(((((((((((.(((((((......)))))))...)))))))))))..)))))))))))))))))))))))))...)))).))).).)))..))))))..)))))))).))))))...	0	miR166f	tcggaccaggcttcattcccc	ggaatgttgtctggctcgaggtcaccaactagatccataaactccatattatgcttttttgaatataaagattagtttttcttttcttttcactaggaaaatttaaagattagttgattatattaaaaagggtttatggatcatgagttagtgttgtcggaccaggcttcattcccc	[t2421993] chr8-14259664-14259682|4;[t2421994] chr8-14259662-14259682|6;[t2421996] chr8-14259659-14259682|6;[t3075623] chr8-14259661-14259681|5;[t3075624] chr8-14259660-14259681|1;[t2822434] chr8-14259661-14259680|2;[t2822436] chr8-14259660-14259680|13;[t2822437] chr8-14259659-14259680|1;[t2076631] chr8-14259661-14259679|1;[t2076632] chr8-14259660-14259679|2;[t2076633] chr8-14259659-14259679|5;[t…
novelMiR_21942	19770.3	chr27	-	71715827-71716004	26335	11693	71715837-71715857	tcagttgaggggaatgttgtctggctcgaggtcaccaactagatccataagctccactttatgcttatttgaacataaagattagttttgtaatataaagattcgttgattatatgaaaaggggttatggatcatgagttagtgttgtcggaccaggcttcattccccccaattgtta	.((((((.((((((((..((((((..(((.(.(((.((((.(((((((((.((((.................................................................)))))))))))))...)))).))).).)))..))))))..)))))))).))))))...	1	miR166g	tcggaccaggcttcattcccc	ggaatgttgtctggctcgaggtcaccaactagatccataagctccactttatgcttatttgaacataaagattagttttgtaatataaagattcgttgattatatgaaaaggggttatggatcatgagttagtgttgtcggaccaggcttcattcccc	[t2421993] chr27-71715983-71716001|4;[t2421994] chr27-71715981-71716001|6;[t2421996] chr27-71715978-71716001|6;[t3075623] chr27-71715980-71716000|5;[t3075624] chr27-71715979-71716000|1;[t2822434] chr27-71715980-71715999|2;[t2822436] chr27-71715979-71715999|13;[t2822437] chr27-71715978-71715999|1;[t2076631] chr27-71715980-71715998|1;[t2076632] chr27-71715979-71715998|2;[t2076633] chr27-71715978-71…
novelMiR_19253	19643	chr20	-	56097471-56097655	26334	11691	56097481-56097501	tgttttgaggggaatgttgtctggctcgaggtcactaacttgatccaattatttgaactctctttccctttttgagatgtcatctccattaattaacaaatagatcaatagttcttgattggcattagggatcatggatcatggtttagtgtcgtcggaccaggcttcattccccccaaaatttt	........((((((((..((((((..(((.(.(((((((((((((((.......................................................................................))))))).)).)))))).).)))..))))))..))))))))..........	1	miR166h	tcggaccaggcttcattcccc	ggaatgttgtctggctcgaggtcactaacttgatccaattatttgaactctctttccctttttgagatgtcatctccattaattaacaaatagatcaatagttcttgattggcattagggatcatggatcatggtttagtgtcgtcggaccaggcttcattcccc	[t3183809] chr20-56097632-56097652|3;[t3183810] chr20-56097629-56097652|1;[t3075623] chr20-56097631-56097651|5;[t3075624] chr20-56097630-56097651|1;[t2822434] chr20-56097631-56097650|2;[t2822436] chr20-56097630-56097650|13;[t2822437] chr20-56097629-56097650|1;[t2076631] chr20-56097631-56097649|1;[t2076632] chr20-56097630-56097649|2;[t2076633] chr20-56097629-56097649|5;[t1002671] chr20-56097630-56…
novelMiR_28872	19511.4	chr9	-	82059243-82059381	26334	11691	82059253-82059273	agctttgaggggaatgttgtctggctcgaagccattatctcctcttgatttaacctacttcttcttaacttcaaaaatagcagaacaaacaatcatgagatagtgtcgtcggaccaggcttcattccccccaatttgga	((..(((.((((((((..((((((..(((.(.(((((((((....(((((........((((.((.............)).)))).....))))).))))))))).).)))..))))))..)))))))).))).))...	0	miR166i	tcggaccaggcttcattcccc	ggaatgttgtctggctcgaagccattatctcctcttgatttaacctacttcttcttaacttcaaaaatagcagaacaaacaatcatgagatagtgtcgtcggaccaggcttcattcccc	[t3183809] chr9-82059358-82059378|3;[t3183810] chr9-82059355-82059378|1;[t3075623] chr9-82059357-82059377|5;[t3075624] chr9-82059356-82059377|1;[t2822434] chr9-82059357-82059376|2;[t2822436] chr9-82059356-82059376|13;[t2822437] chr9-82059355-82059376|1;[t2076631] chr9-82059357-82059375|1;[t2076632] chr9-82059356-82059375|2;[t2076633] chr9-82059355-82059375|5;[t1002671] chr9-82059356-82059374|5;[t…
novelMiR_20142	19508.2	chr22	-	95230450-95230604	26334	11691	95230460-95230480	agctttgaggggaatgttgtctggctcgaagccactatctcctcttgatttaacctagttcaagaagtagtatgagtatttttgtcaaagttgtatgaacaaacaataatgagagatagtgtcgtcggaccaggcttcattccccccaatttgga	........((((((((..((((((..(((.(.(((((((((.......................................................................))))))))).).)))..))))))..))))))))..........	0	miR166j	tcggaccaggcttcattcccc	ggaatgttgtctggctcgaagccactatctcctcttgatttaacctagttcaagaagtagtatgagtatttttgtcaaagttgtatgaacaaacaataatgagagatagtgtcgtcggaccaggcttcattcccc	[t3183809] chr22-95230581-95230601|3;[t3183810] chr22-95230578-95230601|1;[t3075623] chr22-95230580-95230600|5;[t3075624] chr22-95230579-95230600|1;[t2822434] chr22-95230580-95230599|2;[t2822436] chr22-95230579-95230599|13;[t2822437] chr22-95230578-95230599|1;[t2076631] chr22-95230580-95230598|1;[t2076632] chr22-95230579-95230598|2;[t2076633] chr22-95230578-95230598|5;[t1002671] chr22-95230579-95…
novelMiR_2643	12081	chr16	+	14542501-14542674	15195	8411	14542644-14542664	gagcttgagggggatgttggctggctcgacacaattactcctatttatatatagtcttgtttgggttttttgttttttcatctatctgtttgatgatatgatgaaaaaacataacaaagattcaaataatgggagtgaaggggtcggaccaggcttcattcctctcaaaccata	(.(.((((((((((((..(.((((..((((.(..((((((((((.............(((((((((((((((((((((((((((((........)))).))))))))))))....)))))))))))))))))))))))..).))))..)))).)..)))))))))))).))...	0	miR166k	tcggaccaggcttcattcctc	gggatgttggctggctcgacacaattactcctatttatatatagtcttgtttgggttttttgttttttcatctatctgtttgatgatatgatgaaaaaacataacaaagattcaaataatgggagtgaaggggtcggaccaggcttcattcctc	[t2263687] chr16+14542511-14542530|4;[t2263688] chr16+14542511-14542531|82;[t2263689] chr16+14542511-14542532|1;[t2709849] chr16+14542644-14542661|68;[t2709862] chr16+14542644-14542662|640;[t2709922] chr16+14542644-14542663|371;[t2709925] chr16+14542644-14542664|22480;[t2709934] chr16+14542644-14542665|39;[t2709935] chr16+14542644-14542666|2;[t1796353] chr16+14542645-14542663|1;[t1796354] chr16+1…
novelMiR_2582	9158.94	chr15	+	103563779-103563918	12985	4416	103563789-103563809	agtcatgcttttccacagctttcttgaacttcttctagctgaattttgatctctctttaggcaattgtggatagttttaatttgagagatgagatttaaagctctgaaagtccaagaaagctgtgggaaaatatggcaat	........((((((((((((((((((.((((..((.(((((((((((.(((((((.......(((((....))))).......))))))))))))))..))))..)))))).))))))))))))))))))..........	1	miR396a	ttccacagctttcttgaactt	ttccacagctttcttgaacttcttctagctgaattttgatctctctttaggcaattgtggatagttttaatttgagagatgagatttaaagctctgaaagtccaagaaagctgtgggaaa	[t2644514] chr15+103563781-103563801|67;[t2859423] chr15+103563784-103563804|1;[t3216065] chr15+103563787-103563807|5;[t3157195] chr15+103563788-103563807|1;[t3157199] chr15+103563788-103563808|18;[t3015120] chr15+103563789-103563806|10;[t3015124] chr15+103563789-103563807|1022;[t3015146] chr15+103563789-103563808|1013;[t3015169] chr15+103563789-103563809|15153;[t3015178] chr15+103563789-10356381…
novelMiR_14079	9120.07	chr8	+	86390364-86390503	12985	4416	86390374-86390394	agtcatgcttttccacagctttcttgaacttcttctagctgaattttgatctctctttaggcaattgtgggtagttttaatttgagagatgagatttaaagctctgtaagtccaagaaagctgtgggaaaagatgacaag	........((((((((((((((((((.((((.....(((((((((((.(((((((.......(((((....))))).......))))))))))))))..))))....)))).))))))))))))))))))..........	1	miR396b	ttccacagctttcttgaactt	ttccacagctttcttgaacttcttctagctgaattttgatctctctttaggcaattgtgggtagttttaatttgagagatgagatttaaagctctgtaagtccaagaaagctgtgggaaa	[t2507665] chr8+86390289-86390309|1;[t3120389] chr8+86390310-86390331|1;[t2798423] chr8+86390313-86390333|1;[t2644514] chr8+86390366-86390386|67;[t2859423] chr8+86390369-86390389|1;[t3216065] chr8+86390372-86390392|5;[t3157195] chr8+86390373-86390392|1;[t3157199] chr8+86390373-86390393|18;[t3015120] chr8+86390374-86390391|10;[t3015124] chr8+86390374-86390392|1022;[t3015146] chr8+86390374-86390393…
novelMiR_14691	8995.14	chr1	-	43919138-43919265	12985	4416	43919235-43919255	tatcatgcttttccacagctttcttgaacttctttccctctgaattttcatctctagcaattgagttattgatatgagataagattaagctctgaaagttcaagaaagctgtgggaaaacatggtgaa	........(((((((((((((((((((((((.((.....((.((((((.(((((...((((......))))....))))))))))).))....)))))))))))))))))))))))))..........	1	miR396c	ttccacagctttcttgaactt	ttccacagctttcttgaacttctttccctctgaattttcatctctagcaattgagttattgatatgagataagattaagctctgaaagttcaagaaagctgtgggaaa	[t2573069] chr1-43919242-43919265|1;[t2644514] chr1-43919243-43919263|67;[t2859423] chr1-43919240-43919260|1;[t3216065] chr1-43919237-43919257|5;[t3157195] chr1-43919237-43919256|1;[t3157199] chr1-43919236-43919256|18;[t3015120] chr1-43919238-43919255|10;[t3015124] chr1-43919237-43919255|1022;[t3015146] chr1-43919236-43919255|1013;[t3015169] chr1-43919235-43919255|15153;[t3015178] chr1-43919234-4…
novelMiR_14475	8994.99	chr9	+	88201161-88201287	12985	4416	88201171-88201191	tatcatgcttttccacagctttcttgaacttcttttcttctgattttcatctctagcaattgagttattgatatgagatgagattaagctataaaagttcaagaaagctgtgggaaaacatggtgaa	........(((((((((((((((((((((((........((...(((((((((...((((......))))....)))))))))...))......)))))))))))))))))))))))..........	1	miR396d	ttccacagctttcttgaactt	ttccacagctttcttgaacttcttttcttctgattttcatctctagcaattgagttattgatatgagatgagattaagctataaaagttcaagaaagctgtgggaaa	[t152843] chr9+88201065-88201085|1;[t2573069] chr9+88201161-88201184|1;[t2644514] chr9+88201163-88201183|67;[t2859423] chr9+88201166-88201186|1;[t3216065] chr9+88201169-88201189|5;[t3157195] chr9+88201170-88201189|1;[t3157199] chr9+88201170-88201190|18;[t3015120] chr9+88201171-88201188|10;[t3015124] chr9+88201171-88201189|1022;[t3015146] chr9+88201171-88201190|1013;[t3015169] chr9+88201171-882011…
novelMiR_484	11214	chr10	+	50118688-50118775	11745	7427	50118698-50118718	atgtcaaagcttgatacgcacctgaatcggcaactacgtacagaccaatacatatgccgatctgggttcgtatcaaactatgatatac	........(.((((((((.((((..(((((((..((.(((........))).)))))))))..)))).)))))))).)..........	1	miR6149	ttgatacgcacctgaatcggc	ttgatacgcacctgaatcggcaactacgtacagaccaatacatatgccgatctgggttcgtatcaaac	[t119694] chr10+50118693-50118716|4;[t329645] chr10+50118694-50118717|4;[t1939077] chr10+50118697-50118718|6;[t3077101] chr10+50118698-50118715|357;[t3077114] chr10+50118698-50118716|25;[t3077122] chr10+50118698-50118717|84;[t3077124] chr10+50118698-50118718|18672;[t3077125] chr10+50118698-50118719|14;[t2825978] chr10+50118699-50118718|13;[t1144146] chr10+50118701-50118718|1;[t2507612] chr10+5011…
novelMiR_21348	3676.22	chr26	-	11416691-11416789	4159	2804	11416701-11416721	atgttcaacgggggcaacctgagatcatgtgtacgacattttttgtttttgataattttagtaatacatatgttctcaggtcgcccctgtagaactatt	..((((.((((((((.((((((((.((((((((..((.....(((((...))))).....))..)))))))).)))))))).)))))))).))))....	1	miR398a	tatgttctcaggtcgcccctg	ggggcaacctgagatcatgtgtacgacattttttgtttttgataattttagtaatacatatgttctcaggtcgcccctg	[t2276996] chr26-11416759-11416780|1;[t2274474] chr26-11416761-11416779|15;[t2274478] chr26-11416760-11416779|137;[t2274480] chr26-11416759-11416779|64;[t2274481] chr26-11416758-11416779|3;[t2274482] chr26-11416757-11416779|3;[t2274483] chr26-11416756-11416779|1;[t2242371] chr26-11416760-11416777|1;[t2242372] chr26-11416759-11416777|1;[t2242373] chr26-11416757-11416777|3;[t2242374] chr26-11416756…
novelMiR_28521	2925.97	chr8	-	86398270-86398407	3909	1421	86398377-86398397	ctttgtatttttccacagctttcttgaactgcatatatttgaaaactcacaccatatataaccaattattattattggaggtgaaaataaaataaaaaattgttgcggttcaataaggctgtgggaagatacagatag	........((((((((((((((.((((((((((..(((((......((((.(((...((((.......))))...)))..)))).....))))).........)))))))))).))))))))))))))..........	0	miR396e	ttccacagctttcttgaactg	ttccacagctttcttgaactgcatatatttgaaaactcacaccatatataaccaattattattattggaggtgaaaataaaataaaaaattgttgcggttcaataaggctgtgggaag	[t3116259] chr8-86398385-86398405|1;[t2917676] chr8-86398384-86398404|1;[t2608282] chr8-86398384-86398402|1;[t3235095] chr8-86398380-86398400|2;[t3216065] chr8-86398379-86398399|5;[t3157195] chr8-86398379-86398398|1;[t3157199] chr8-86398378-86398398|18;[t3015120] chr8-86398380-86398397|10;[t3015124] chr8-86398379-86398397|1022;[t3015146] chr8-86398378-86398397|1013;[t3015161] chr8-86398377-863983…
novelMiR_17147	2753.09	chr15	-	103571927-103572066	3909	1421	103572036-103572056	ctttgtatttttccacagctttcttgaactgcatatatattagaaaattcacaccatatataaccaattatcattattggaggtgaaaataaaaaaaaaaattgttgcggttcaataaagttgtgggaagatacagatag	........((((((((((((((.((((((((((........................................................................)))))))))).))))))))))))))..........	1	miR396f	ttccacagctttcttgaactg	ttccacagctttcttgaactgcatatatattagaaaattcacaccatatataaccaattatcattattggaggtgaaaataaaaaaaaaaattgttgcggttcaataaagttgtgggaag	[t3116259] chr15-103572044-103572064|1;[t2917676] chr15-103572043-103572063|1;[t2608282] chr15-103572043-103572061|1;[t3235095] chr15-103572039-103572059|2;[t3216065] chr15-103572038-103572058|5;[t3157195] chr15-103572038-103572057|1;[t3157199] chr15-103572037-103572057|18;[t3015120] chr15-103572039-103572056|10;[t3015124] chr15-103572038-103572056|1022;[t3015146] chr15-103572037-103572056|1013;[…
novelMiR_26062	2749.43	chr36	-	108344928-108345058	3909	1421	108345028-108345048	ttttgtacttttccacagctttcttgaactgcatctgtcaaaaaaactcaactcatcaacactatttttctattttggagatgaagagaaattgtttgcagttcaataaagctgtgggaagatacacatag	........((((((((((((((.((((((((((.....(((.....(((...(((((..((..((......))..))..))))).)))...)))..)))))))))).))))))))))))))..........	0	miR396g	ttccacagctttcttgaactg	ttccacagctttcttgaactgcatctgtcaaaaaaactcaactcatcaacactatttttctattttggagatgaagagaaattgtttgcagttcaataaagctgtgggaag	[t2252416] chr36-108345105-108345128|1;[t3057631] chr36-108345100-108345123|1;[t2776202] chr36-108345099-108345122|1;[t2713169] chr36-108345101-108345119|1;[t3113917] chr36-108345036-108345056|8;[t3216065] chr36-108345030-108345050|5;[t3157195] chr36-108345030-108345049|1;[t3157199] chr36-108345029-108345049|18;[t3015120] chr36-108345031-108345048|10;[t3015124] chr36-108345030-108345048|1022;[t30…
novelMiR_13396	2731.72	chr6	+	84498090-84498218	3909	1421	84498100-84498120	ttttgtacttttccacagctttcttgaactgcatctgtcaaaaaactcaactcatcaacactatttttcttttttggagatgaagagaaattgttgcggttcaataaatctgtgggaagatacacatag	........((((((((((.(((.((((((((((.....(((....(((...(((((..((..(........)..))..))))).)))...))).)))))))))).))).))))))))))..........	0	miR396h	ttccacagctttcttgaactg	ttccacagctttcttgaactgcatctgtcaaaaaactcaactcatcaacactatttttcttttttggagatgaagagaaattgttgcggttcaataaatctgtgggaag	[t1463552] chr6+84497970-84497993|10;[t2924568] chr6+84497975-84497997|2;[t1185364] chr6+84497981-84498004|7;[t1164434] chr6+84497983-84498006|5;[t875101] chr6+84497985-84498008|1;[t1280837] chr6+84497987-84498010|3;[t2730561] chr6+84497988-84498009|1;[t2399326] chr6+84497990-84498013|1;[t2938851] chr6+84497993-84498016|1;[t2687252] chr6+84497996-84498019|1;[t3113917] chr6+84498092-84498112|8;[t3…
novelMiR_9943	2505.98	chr32	+	105592485-105592592	3181	1534	105592495-105592514	gaatcaagactgacagaagagagtgagcacacgcaggcaattgtataaagatgtatacacactgtcatttgcgtgtgctcacttctcttgctgtcacctctctctata	..........(((((((((((((((((((((((((((((..((((((......))))))...))))...))))))))))))).)))))).))))))............	0	miR156a	tgacagaagagagtgagcac	tgacagaagagagtgagcacacgcaggcaattgtataaagatgtatacacactgtcatttgcgtgtgctcacttctcttgctgtcacc	[t1580373] chr32+105592479-105592498|2;[t832943] chr32+105592491-105592509|1;[t832944] chr32+105592491-105592512|1;[t2041400] chr32+105592492-105592512|1;[t1893649] chr32+105592494-105592512|11;[t1893650] chr32+105592494-105592513|10;[t1893652] chr32+105592494-105592514|101;[t1893653] chr32+105592494-105592515|2;[t2803604] chr32+105592495-105592512|268;[t2803605] chr32+105592495-105592513|165;[t2…
novelMiR_3278	2488.88	chr17	+	79184545-79184650	3181	1534	79184555-79184574	gaatcaagactgacagaagagagtgagcacacgcaggcaattgtatagagattatattactgtcatttgcgtgtgctcacttctcttgctgtcatctctctctata	.......((.(((((((((((((((((((((((((((((...((((((...))))))...))))...))))))))))))).)))))).))))))))..........	1	miR156b	tgacagaagagagtgagcac	tgacagaagagagtgagcacacgcaggcaattgtatagagattatattactgtcatttgcgtgtgctcacttctcttgctgtcatc	[t142530] chr17+79184518-79184539|1;[t1580373] chr17+79184539-79184558|2;[t832943] chr17+79184551-79184569|1;[t832944] chr17+79184551-79184572|1;[t2041400] chr17+79184552-79184572|1;[t1893649] chr17+79184554-79184572|11;[t1893650] chr17+79184554-79184573|10;[t1893652] chr17+79184554-79184574|101;[t1893653] chr17+79184554-79184575|2;[t2803604] chr17+79184555-79184572|268;[t2803605] chr17+79184555-…
novelMiR_11385	2439.58	chr36	+	45348185-45348298	3181	1534	45348195-45348214	gatgacagactgacagaagagagtgagcacacgcacacaattgtatagagtgtatacctttgtgtttatattatttgcgtgtgctcacttctctttctgtcacctatttgtttt	..........((((((((((((((((((((((((((((((..(((((.....)))))..))))))...........)))))))))))).)))).))))))))............	1	miR156c	tgacagaagagagtgagcac	tgacagaagagagtgagcacacgcacacaattgtatagagtgtatacctttgtgtttatattatttgcgtgtgctcacttctctttctgtcacc	[t1588947] chr36+45348165-45348185|1;[t832943] chr36+45348191-45348209|1;[t832944] chr36+45348191-45348212|1;[t2041400] chr36+45348192-45348212|1;[t1893649] chr36+45348194-45348212|11;[t1893650] chr36+45348194-45348213|10;[t1893652] chr36+45348194-45348214|101;[t1893653] chr36+45348194-45348215|2;[t2803604] chr36+45348195-45348212|268;[t2803605] chr36+45348195-45348213|165;[t2803608] chr36+453481…
novelMiR_1576	2348.58	chr13	+	33383737-33383840	3101	1490	33383747-33383766	taaagggaggtgacagaagagagtgagcacacatggtattttcttgcatatgatatgcttgaagctatgcgtgctcactgctctatctgtcacccccaccactc	........((((((((((((((((((((((.((((((...(((..(((((...)))))..))))))))).))))))))).)))).)))))))))..........	0	miR156d	tgacagaagagagtgagcac	tgacagaagagagtgagcacacatggtattttcttgcatatgatatgcttgaagctatgcgtgctcactgctctatctgtcacc	[t2803604] chr13+33383747-33383764|268;[t2803605] chr13+33383747-33383765|165;[t2803608] chr13+33383747-33383766|3874;[t2803609] chr13+33383747-33383767|228;[t2016935] chr13+33383748-33383765|2;[t2016936] chr13+33383748-33383766|8;[t2016937] chr13+33383748-33383767|21;[t567150] chr13+33383749-33383766|6;[t567151] chr13+33383749-33383767|19;[t2197208] chr13+33383809-33383830|19;
novelMiR_8539	2348.47	chr3	+	34743437-34743546	3101	1490	34743447-34743466	aaaagggaggtgacagaagagagtgagcacacatggtcttttcttgcatgaaatccgtctatgcttgaagctatgcgtgctcgctgctctatctgtcacccccaccactg	........((((((((((((((((((((((.((((((...(((..((((((......)).))))..))))))))).))))))))).)))).)))))))))..........	0	miR156e	tgacagaagagagtgagcac	tgacagaagagagtgagcacacatggtcttttcttgcatgaaatccgtctatgcttgaagctatgcgtgctcgctgctctatctgtcacc	[t2803604] chr3+34743447-34743464|268;[t2803605] chr3+34743447-34743465|165;[t2803608] chr3+34743447-34743466|3874;[t2803609] chr3+34743447-34743467|228;[t2016935] chr3+34743448-34743465|2;[t2016936] chr3+34743448-34743466|8;[t2016937] chr3+34743448-34743467|21;[t567150] chr3+34743449-34743466|6;[t567151] chr3+34743449-34743467|19;[t2199748] chr3+34743515-34743536|19;
novelMiR_20008	2348.46	chr22	-	58350455-58350558	3101	1490	58350529-58350548	taaagggaggtgacagaagagagtgagcacacatggtattttcttgcatatgatatgcttgaagctatgcgtgctcactgctctatctgtcacccctatcactc	........((((((((((((((((((((((.((((((...(((..(((((...)))))..))))))))).))))))))).)))).)))))))))..........	0	miR156f	tgacagaagagagtgagcac	tgacagaagagagtgagcacacatggtattttcttgcatatgatatgcttgaagctatgcgtgctcactgctctatctgtcacc	[t2803604] chr22-58350531-58350548|268;[t2803605] chr22-58350530-58350548|165;[t2803608] chr22-58350529-58350548|3874;[t2803609] chr22-58350528-58350548|228;[t2016935] chr22-58350530-58350547|2;[t2016936] chr22-58350529-58350547|8;[t2016937] chr22-58350528-58350547|21;[t567150] chr22-58350529-58350546|6;[t567151] chr22-58350528-58350546|19;[t2197208] chr22-58350465-58350486|19;
novelMiR_8538	2348.3	chr3	+	34725295-34725404	3101	1490	34725305-34725324	taaagggaggtgacagaagagagtgagcacacatgctgttttctggcatgaaatcagtctatgcttgaagctatgtgtgctcgctgctctatctgtcacccccaccactg	........(((((((((((((((((((((((((((((....((.(((((((......)).))))).))))).))))))))))))).)))).)))))))))..........	0	miR156g	tgacagaagagagtgagcac	tgacagaagagagtgagcacacatgctgttttctggcatgaaatcagtctatgcttgaagctatgtgtgctcgctgctctatctgtcacc	[t2803604] chr3+34725305-34725322|268;[t2803605] chr3+34725305-34725323|165;[t2803608] chr3+34725305-34725324|3874;[t2803609] chr3+34725305-34725325|228;[t2016935] chr3+34725306-34725323|2;[t2016936] chr3+34725306-34725324|8;[t2016937] chr3+34725306-34725325|21;[t567150] chr3+34725307-34725324|6;[t567151] chr3+34725307-34725325|19;[t2199748] chr3+34725373-34725394|19;
novelMiR_4415	2348.23	chr2	+	94632044-94632156	3101	1490	94632054-94632073	aaaagggaggtgacagaagagagtgagcacacatggagttttcttgcattgatatatatatatatgcttgaagctatgcgtgctcgctgctctatctgtcaccccaccactgt	........((((((((((((((((((((((.(((((....(((..((((..((((....))))))))..))).))))).))))))))).)))).)))))))))..........	0	miR156h	tgacagaagagagtgagcac	tgacagaagagagtgagcacacatggagttttcttgcattgatatatatatatatgcttgaagctatgcgtgctcgctgctctatctgtcacc	[t2803604] chr2+94632054-94632071|268;[t2803605] chr2+94632054-94632072|165;[t2803608] chr2+94632054-94632073|3874;[t2803609] chr2+94632054-94632074|228;[t2016935] chr2+94632055-94632072|2;[t2016936] chr2+94632055-94632073|8;[t2016937] chr2+94632055-94632074|21;[t567150] chr2+94632056-94632073|6;[t567151] chr2+94632056-94632074|19;[t2199748] chr2+94632125-94632146|19;
novelMiR_8540	2348.12	chr3	+	34743697-34743800	3101	1490	34743707-34743726	atgtgataggtgacagaagagagtgagcacacatggtgttttcttgcatatgatatacttgaacctatgcgtgctcactgctctatctgtcaccccaccactct	........((((((((((((((((((((((.(((((.((((...................))))))))).))))))))).)))).)))))))))..........	1	miR156i	tgacagaagagagtgagcac	tgacagaagagagtgagcacacatggtgttttcttgcatatgatatacttgaacctatgcgtgctcactgctctatctgtcacc	[t2803604] chr3+34743707-34743724|268;[t2803605] chr3+34743707-34743725|165;[t2803608] chr3+34743707-34743726|3874;[t2803609] chr3+34743707-34743727|228;[t2016935] chr3+34743708-34743725|2;[t2016936] chr3+34743708-34743726|8;[t2016937] chr3+34743708-34743727|21;[t567150] chr3+34743709-34743726|6;[t567151] chr3+34743709-34743727|19;[t2197208] chr3+34743769-34743790|19;
novelMiR_20004	2348.08	chr22	-	58349978-58350090	3101	1490	58350061-58350080	taaaaggaggtgacagaagagagtgagcacatatggtgttttcttgcatgatatgtttatcccatgcctgaagctatgcttgctcactgctctatctgtcacccccaacactc	........(((((((((((((((((((((..((((((...(((..((((((((....))))..))))..)))))))))..)))))))).)))).)))))))))..........	1	miR156j	tgacagaagagagtgagcac	tgacagaagagagtgagcacatatggtgttttcttgcatgatatgtttatcccatgcctgaagctatgcttgctcactgctctatctgtcacc	[t2803604] chr22-58350063-58350080|268;[t2803605] chr22-58350062-58350080|165;[t2803608] chr22-58350061-58350080|3874;[t2803609] chr22-58350060-58350080|228;[t2016935] chr22-58350062-58350079|2;[t2016936] chr22-58350061-58350079|8;[t2016937] chr22-58350060-58350079|21;[t567150] chr22-58350061-58350078|6;[t567151] chr22-58350060-58350078|19;[t2197208] chr22-58349988-58350009|19;
novelMiR_8405	2340.1	chr29	+	115067429-115067542	3101	1490	115067439-115067458	aaaatggaggtgacagaagagagtgagcacagatggtgttttcttgcattgatatatatatgtatatgcttgaagctatgcgtgctcactctctatctgtcacccccacctctc	........((((((((((((((((((((((..(((((...(((..((((..(((((....)))))))))..))))))))..))))))))))))).)))))))))..........	1	miR156k	tgacagaagagagtgagcac	tgacagaagagagtgagcacagatggtgttttcttgcattgatatatatatgtatatgcttgaagctatgcgtgctcactctctatctgtcacc	[t2803604] chr29+115067439-115067456|268;[t2803605] chr29+115067439-115067457|165;[t2803608] chr29+115067439-115067458|3874;[t2803609] chr29+115067439-115067459|228;[t2016935] chr29+115067440-115067457|2;[t2016936] chr29+115067440-115067458|8;[t2016937] chr29+115067440-115067459|21;[t567150] chr29+115067441-115067458|6;[t567151] chr29+115067441-115067459|19;[t2197188] chr29+115067512-115067532|3;…
novelMiR_22828	2340.08	chr29	-	93023944-93024053	3101	1490	93024024-93024043	aaaagggaggtgacagaagagagtgagcacagatggtgttttcttgcattgatatatgtatatgcttgaagctatgcgtgctcactctctatctgtcacccccaccactc	........((((((((((((((((((((((..(((((...(((..((((............))))..))))))))..))))))))))))).)))))))))..........	0	miR156l	tgacagaagagagtgagcac	tgacagaagagagtgagcacagatggtgttttcttgcattgatatatgtatatgcttgaagctatgcgtgctcactctctatctgtcacc	[t2803604] chr29-93024026-93024043|268;[t2803605] chr29-93024025-93024043|165;[t2803608] chr29-93024024-93024043|3874;[t2803609] chr29-93024023-93024043|228;[t2016935] chr29-93024025-93024042|2;[t2016936] chr29-93024024-93024042|8;[t2016937] chr29-93024023-93024042|21;[t567150] chr29-93024024-93024041|6;[t567151] chr29-93024023-93024041|19;[t2197188] chr29-93023954-93023974|3;
novelMiR_26145	2340.01	chr36	-	138143962-138144073	3101	1490	138144044-138144063	aacagggaggtgacagaagagagtgagcacacatggtcttttcttgcattgatatatatttatatgcttgaagctatgcgtgctcactctctatctgtcacccccaccaatc	........((((((((((((((((((((((.((((((...(((..(((((((.......))).))))..))))))))).))))))))))))).)))))))))..........	0	miR156m	tgacagaagagagtgagcac	tgacagaagagagtgagcacacatggtcttttcttgcattgatatatatttatatgcttgaagctatgcgtgctcactctctatctgtcacc	[t2803604] chr36-138144046-138144063|268;[t2803605] chr36-138144045-138144063|165;[t2803608] chr36-138144044-138144063|3874;[t2803609] chr36-138144043-138144063|228;[t2016935] chr36-138144045-138144062|2;[t2016936] chr36-138144044-138144062|8;[t2016937] chr36-138144043-138144062|21;[t567150] chr36-138144044-138144061|6;[t567151] chr36-138144043-138144061|19;[t2197188] chr36-138143972-138143992|3;
novelMiR_20010	2339.87	chr22	-	58361254-58361363	3101	1490	58361334-58361353	taaagggaggtgacagaagagagtgagcacagatggtgttttcttgcattgatatatgtatatgcttgaagctatgcgtgctcactctctatctgtcacccccaccactc	........((((((((((((((((((((((..(((((...(((..((((............))))..))))))))..))))))))))))).)))))))))..........	0	miR156n	tgacagaagagagtgagcac	tgacagaagagagtgagcacagatggtgttttcttgcattgatatatgtatatgcttgaagctatgcgtgctcactctctatctgtcacc	[t2803604] chr22-58361336-58361353|268;[t2803605] chr22-58361335-58361353|165;[t2803608] chr22-58361334-58361353|3874;[t2803609] chr22-58361333-58361353|228;[t2016935] chr22-58361335-58361352|2;[t2016936] chr22-58361334-58361352|8;[t2016937] chr22-58361333-58361352|21;[t567150] chr22-58361334-58361351|6;[t567151] chr22-58361333-58361351|19;[t2197188] chr22-58361264-58361284|3;
novelMiR_20006	2339.69	chr22	-	58350225-58350328	3101	1490	58350299-58350318	ccaagggaggtgacagaagagagtgagcacacatgatattttcttgcatatgatatgcttgaagctatgtgtgcttactgctctatctgtcacccccaccactc	........(((((((((((((((((((((((((((....((((..(((((...)))))..)))).)))))))))))))).)))).)))))))))..........	0	miR156o	tgacagaagagagtgagcac	tgacagaagagagtgagcacacatgatattttcttgcatatgatatgcttgaagctatgtgtgcttactgctctatctgtcacc	[t2803604] chr22-58350301-58350318|268;[t2803605] chr22-58350300-58350318|165;[t2803608] chr22-58350299-58350318|3874;[t2803609] chr22-58350298-58350318|228;[t2016935] chr22-58350300-58350317|2;[t2016936] chr22-58350299-58350317|8;[t2016937] chr22-58350298-58350317|21;[t567150] chr22-58350299-58350316|6;[t567151] chr22-58350298-58350316|19;[t2857568] chr22-58350235-58350257|1;[t2209942] chr22-583…
novelMiR_4414	2338.9	chr2	+	94630446-94630552	3101	1490	94630456-94630475	taaagggaggtgacagaagagagtgagcacacatggtgtttaatttcttgcatatgaaatacttgaagctatgcgtgctcactctctatttgtcacccccaccactc	........((((((((((((((((((((((.((((((.....(((((........))))).......)))))).))))))))))))).)))))))))..........	1	miR156p	tgacagaagagagtgagcac	tgacagaagagagtgagcacacatggtgtttaatttcttgcatatgaaatacttgaagctatgcgtgctcactctctatttgtcacc	[t2803604] chr2+94630456-94630473|268;[t2803605] chr2+94630456-94630474|165;[t2803608] chr2+94630456-94630475|3874;[t2803609] chr2+94630456-94630476|228;[t2016935] chr2+94630457-94630474|2;[t2016936] chr2+94630457-94630475|8;[t2016937] chr2+94630457-94630476|21;[t567150] chr2+94630458-94630475|6;[t567151] chr2+94630458-94630476|19;[t2197190] chr2+94630522-94630542|1;
novelMiR_15807	2220.42	chr12	-	59512296-59512406	2924	1433	59512377-59512396	ttaaaggaggtgacagaagagagtgagcacccatggtgttttcttacatgagatatatattcatgcttgaagctatgcgtgctcactctctatctgtcacccactgttttc	........((((((((((((((((((((((.((((((...(((...((((((.......))))))...))))))))).))))))))))))).)))))))))..........	1	miR156q	tgacagaagagagtgagcac	tgacagaagagagtgagcacccatggtgttttcttacatgagatatatattcatgcttgaagctatgcgtgctcactctctatctgtcacc	[t2803604] chr12-59512379-59512396|268;[t2803605] chr12-59512378-59512396|165;[t2803608] chr12-59512377-59512396|3874;[t2803610] chr12-59512376-59512396|33;[t2016935] chr12-59512378-59512395|2;[t2016936] chr12-59512377-59512395|8;[t2016938] chr12-59512376-59512395|1;[t567150] chr12-59512377-59512394|6;[t2197188] chr12-59512306-59512326|3;
novelMiR_402	2588.79	chr10	+	24345214-24345322	2904	1373	24345292-24345312	gcgtatttcacgtttgtgcgtgaatctgacaacccttttttatcattaaatctatttttatttcatgggttgtgtttgttagattcacgcacaaactcgtaatatgtct	(((((((....((((((((((((((((((((((((...............................))))......))))))))))))))))))))....)))))))..	0	miR403a	ttagattcacgcacaaactcg	cgtttgtgcgtgaatctgacaacccttttttatcattaaatctatttttatttcatgggttgtgtttgttagattcacgcacaaactcg	[t3218965] chr10+24344858-24344879|1;[t3036868] chr10+24344860-24344883|1;[t160681] chr10+24344945-24344966|1;[t1087263] chr10+24345082-24345105|1;[t701726] chr10+24345223-24345242|1;[t701727] chr10+24345223-24345243|10;[t701728] chr10+24345223-24345244|20;[t1840864] chr10+24345224-24345241|4;[t1840865] chr10+24345224-24345242|7;[t1840869] chr10+24345224-24345243|150;[t1840870] chr10+24345224-243…
novelMiR_14388	2513.54	chr9	+	60015984-60016093	2797	1332	60016063-60016083	gcatatttcacgtttgtgcgtgaatctgacaacccttttttcatcattaaatctatttttatctcatgggttgtgtttgttagattcacgcacaaactcgcaatatgtct	(((((((.(..((((((((((((((((((((((((................................))))......))))))))))))))))))))..).)))))))..	0	miR403b	ttagattcacgcacaaactcg	cgtttgtgcgtgaatctgacaacccttttttcatcattaaatctatttttatctcatgggttgtgtttgttagattcacgcacaaactcg	[t701726] chr9+60015993-60016012|1;[t701727] chr9+60015993-60016013|10;[t701728] chr9+60015993-60016014|20;[t1840864] chr9+60015994-60016011|4;[t1840865] chr9+60015994-60016012|7;[t1840869] chr9+60015994-60016013|150;[t1840870] chr9+60015994-60016014|578;[t2440866] chr9+60015995-60016013|3;[t2440867] chr9+60015995-60016014|1;[t3203569] chr9+60015996-60016016|5;[t3121974] chr9+60015997-60016014|1;…
novelMiR_11088	2316.47	chr35	+	94263626-94263771	2330	1873	94263741-94263761	aagcagaaggagaattacaaatctgacaaataggtttcggcgtcccggatttccttaataaagttcttttttcttaaaaaagacatgttctttccgtttttggaaagtgacatatttgtcaggcttgtgattctccttcgatgaca	.....(((((((((((((((..(((((((((..................................................................................)))))))))..))))))))))))))).......	0	novel3a	ttgtcaggcttgtgattctcc	agaattacaaatctgacaaataggtttcggcgtcccggatttccttaataaagttcttttttcttaaaaaagacatgttctttccgtttttggaaagtgacatatttgtcaggcttgtgattctcc	[t3235515] chr35+94263564-94263582|1;[t2903034] chr35+94263591-94263611|1;[t2903035] chr35+94263591-94263612|38;[t1591526] chr35+94263613-94263635|2;[t957312] chr35+94263633-94263653|4;[t2229828] chr35+94263634-94263653|1;[t2049633] chr35+94263635-94263655|2;[t804281] chr35+94263636-94263653|1;[t804282] chr35+94263636-94263654|1;[t804283] chr35+94263636-94263655|1;[t804286] chr35+94263636-9426365…
novelMiR_16761	2311.73	chr15	-	2650917-2651062	2330	1873	2650927-2650947	acgcagaaggagaattacaaatctgacaaatagactttcgtccatttctttgcctttaataaagttcttctttcttaggaagagacgttctttccgtttttggtaagtgacatatttgtcaggcttgtgattctcctttgatagca	(....(((((((((((((((..((((((((((................................................................................))))))))))..)))))))))))))))..)....	0	novel3b	ttgtcaggcttgtgattctcc	agaattacaaatctgacaaatagactttcgtccatttctttgcctttaataaagttcttctttcttaggaagagacgttctttccgtttttggtaagtgacatatttgtcaggcttgtgattctcc	[t2497476] chr15-2651210-2651233|1;[t3235515] chr15-2651106-2651124|1;[t2902422] chr15-2651077-2651097|1;[t2902423] chr15-2651076-2651097|2;[t1591528] chr15-2651053-2651075|3;[t957312] chr15-2651035-2651055|4;[t2229828] chr15-2651035-2651054|1;[t2049633] chr15-2651033-2651053|2;[t804281] chr15-2651035-2651052|1;[t804282] chr15-2651034-2651052|1;[t804283] chr15-2651033-2651052|1;[t804286] chr15-26…
novelMiR_12333	2261.73	chr38	+	44257484-44257606	2330	1873	44257576-44257596	agacagaaggagaattacaaatctggcaaatacgcgtccgcaataataaagttcctctttcttaaaaagtccggttttggaaagtgacatatttgtcaggcttgtgattctccttccatggca	.(...(((((((((((((((..((((((((((.........................................................))))))))))..))))))))))))))))......	1	novel3c	ttgtcaggcttgtgattctcc	agaattacaaatctggcaaatacgcgtccgcaataataaagttcctctttcttaaaaagtccggttttggaaagtgacatatttgtcaggcttgtgattctcc	[t615105] chr38+44257078-44257101|1;[t1198419] chr38+44257141-44257164|1;[t905249] chr38+44257146-44257169|1;[t1064150] chr38+44257228-44257251|1;[t522966] chr38+44257233-44257255|1;[t1517616] chr38+44257234-44257254|1;[t440573] chr38+44257330-44257353|1;[t3235515] chr38+44257421-44257439|1;[t2675516] chr38+44257451-44257474|1;[t796869] chr38+44257488-44257510|1;[t957313] chr38+44257491-44257511|…
novelMiR_4655	2244.05	chr20	+	53221118-53221262	2330	1873	53221232-53221252	agcaagaaggagaattacaaaggacaaataagttttcggtcacgggtttcttttaataaagttcctctttcttaaaaagagacatgttctttccgattttggaaagtgacatatttgtcaggcttgtgattctccttcgatggca	.....(((((((((((((((..((((((((.................................................................................))))))))....))))))))))))))).......	0	novel3d	ttgtcaggcttgtgattctcc	agaattacaaaggacaaataagttttcggtcacgggtttcttttaataaagttcctctttcttaaaaagagacatgttctttccgattttggaaagtgacatatttgtcaggcttgtgattctcc	[t804279] chr20+53221128-53221147|2;[t804280] chr20+53221128-53221150|1;[t1639763] chr20+53221227-53221247|1;[t2606554] chr20+53221229-53221248|1;[t2606556] chr20+53221229-53221249|105;[t2606557] chr20+53221229-53221251|1;[t2606559] chr20+53221229-53221252|44;[t1538140] chr20+53221230-53221249|1;[t1538143] chr20+53221230-53221250|19;[t1538145] chr20+53221230-53221252|19;[t3200785] chr20+53221231-…
novelMiR_13251	1938.62	chr6	+	43347680-43347763	2167	1535	43347732-43347753	gaaaactacggggattggtgggttggaaagcttttcacttctgattaaacgctttccaattccacccattcctatggtttttca	((((((((..(((((.(((((((((((((((((((((....)))..))).))))))))).)))))).)))))..))))))))..	0	miR482a	tttccaattccacccattccta	gggattggtgggttggaaagcttttcacttctgattaaacgctttccaattccacccattccta	[t2897786] chr6+43347613-43347632|1;[t2897787] chr6+43347613-43347633|1;[t2080671] chr6+43347618-43347636|1;[t707846] chr6+43347684-43347706|1;[t682028] chr6+43347687-43347709|1;[t1815145] chr6+43347688-43347708|1;[t1815146] chr6+43347688-43347710|3;[t1815148] chr6+43347688-43347711|4;[t2274325] chr6+43347689-43347711|1;[t2264434] chr6+43347690-43347707|6;[t2264435] chr6+43347690-43347708|2;[t226…
novelMiR_11947	1936.54	chr37	+	78711584-78711671	2167	1535	78711640-78711661	gaaaactatggggattggtgggttggaaagcttttcccttctgattgattaaacgctttccaattccacccattcctatggtttttca	(((((((((((((((.(((((((((((((((.(((....((.....))..))).))))))))).)))))).)))))))))))))))..	0	miR482b	tttccaattccacccattccta	gggattggtgggttggaaagcttttcccttctgattgattaaacgctttccaattccacccattccta	[t247600] chr37+78711587-78711608|1;[t247601] chr37+78711587-78711610|1;[t2895059] chr37+78711592-78711615|4;[t2274325] chr37+78711593-78711615|1;[t2264434] chr37+78711594-78711611|6;[t2264435] chr37+78711594-78711612|2;[t2264436] chr37+78711594-78711613|7;[t2264438] chr37+78711594-78711614|62;[t2264441] chr37+78711594-78711615|3;[t2264442] chr37+78711594-78711616|2;[t2264443] chr37+78711594-7871…
novelMiR_12784	2086.51	chr5	+	9063185-9063352	1960	822	9063322-9063342	tgtctctaattcgcttggtgcaggtcgggactaattcgccggtggcggcggcggcaatcacaacggcggtgattgttattaaatggagattagatgtacgaagttatcaacattttttgttttgcggcgaaatttgtcccgccttgcatcaactgaattggagactgc	.((((((((((((.((((((((((.((((((...(((((((...................................................................................)))))))....)))))).)))))))))).))))))))))))...	1	miR168a	cccgccttgcatcaactgaat	tcgcttggtgcaggtcgggactaattcgccggtggcggcggcggcaatcacaacggcggtgattgttattaaatggagattagatgtacgaagttatcaacattttttgttttgcggcgaaatttgtcccgccttgcatcaactgaat	[t2735018] chr5+9063189-9063209|4;[t1847906] chr5+9063190-9063210|1;[t2707273] chr5+9063195-9063212|9;[t2707278] chr5+9063195-9063213|37;[t2707279] chr5+9063195-9063214|184;[t2707286] chr5+9063195-9063215|638;[t2707295] chr5+9063195-9063216|216;[t2707296] chr5+9063195-9063217|10;[t2707297] chr5+9063195-9063218|81;[t1791656] chr5+9063196-9063214|3;[t1791657] chr5+9063196-9063215|15;[t1791660] chr5…
novelMiR_28591	2070.82	chr9	-	1029599-1029755	1960	822	1029609-1029629	tgtctctaattcgcttggtgcaggtcgggactaattcgccggcggcaatcacgtcggcggtgattattctacgaagcttagatgtacgaagttatcaacaatgttcctttgcggcgaaatttgggtcccgccttgcatcaactgaattggagactgc	.((((((((((((.((((((((((.(((((((...........................................................................................))))))).)))))))))).))))))))))))...	0	miR168b	cccgccttgcatcaactgaat	tcgcttggtgcaggtcgggactaattcgccggcggcaatcacgtcggcggtgattattctacgaagcttagatgtacgaagttatcaacaatgttcctttgcggcgaaatttgggtcccgccttgcatcaactgaat	[t2735018] chr9-1029731-1029751|4;[t1847906] chr9-1029730-1029750|1;[t2707273] chr9-1029728-1029745|9;[t2707278] chr9-1029727-1029745|37;[t2707279] chr9-1029726-1029745|184;[t2707286] chr9-1029725-1029745|638;[t2707295] chr9-1029724-1029745|216;[t2707296] chr9-1029723-1029745|10;[t2707297] chr9-1029722-1029745|81;[t1791656] chr9-1029726-1029744|3;[t1791657] chr9-1029725-1029744|15;[t1791660] chr9…
novelMiR_7757	2103.53	chr28	+	53936263-53936397	1836	748	53936367-53936387	ggtctctcattcgcttggtgcaggtcgggacctgcctcgccggcgacaatgatgtcagctgacggtgacggcggcgtaccgataaatatacatgctgtttgggtcccgccttgcatcaactgaatcggagactgc	(((((((.(((((.((((((((((.((((((((...................................................................)))))))).)))))))))).))))).)))))))..	1	miR168c	cccgccttgcatcaactgaat	tcgcttggtgcaggtcgggacctgcctcgccggcgacaatgatgtcagctgacggtgacggcggcgtaccgataaatatacatgctgtttgggtcccgccttgcatcaactgaat	[t1884895] chr28+53936266-53936287|3;[t2746250] chr28+53936267-53936287|1;[t1459607] chr28+53936271-53936294|2;[t2707273] chr28+53936273-53936290|9;[t2707278] chr28+53936273-53936291|37;[t2707279] chr28+53936273-53936292|184;[t2707286] chr28+53936273-53936293|638;[t2707288] chr28+53936273-53936294|611;[t2707291] chr28+53936273-53936295|6;[t2707293] chr28+53936273-53936296|10;[t1791656] chr28+5393…
novelMiR_9848	2102.93	chr32	+	77095169-77095315	1836	748	77095285-77095305	ggtctctcattcgcttggtgcaggtcgggacctgcctcgccggcgacaatgacgtcagctgacggtgacggtggcgtatcgatagatatacatgttgtttatgacgaaattttggtcccgccttgcatcaactgaatcggagactgc	(((((((.(((((.((((((((((.(((((((.................................................................................))))))).)))))))))).))))).)))))))..	1	miR168d	cccgccttgcatcaactgaat	tcgcttggtgcaggtcgggacctgcctcgccggcgacaatgacgtcagctgacggtgacggtggcgtatcgatagatatacatgttgtttatgacgaaattttggtcccgccttgcatcaactgaat	[t1884895] chr32+77095172-77095193|3;[t2746250] chr32+77095173-77095193|1;[t1459607] chr32+77095177-77095200|2;[t2707273] chr32+77095179-77095196|9;[t2707278] chr32+77095179-77095197|37;[t2707279] chr32+77095179-77095198|184;[t2707286] chr32+77095179-77095199|638;[t2707288] chr32+77095179-77095200|611;[t2707291] chr32+77095179-77095201|6;[t2707293] chr32+77095179-77095202|10;[t1791656] chr32+7709…
novelMiR_27809	1825.11	chr6	-	83052654-83052749	1461	685	83052719-83052739	aatgatggggacgctgactggcgcattgagcaacctctcaagcaaccattagaggttgaggttgctcaatgcgtcagtcaacgtcctcatcattca	........(((((.(((((((((((((((((((((((......((((......))))))))))))))))))))))))))).)))))..........	1	novel4	acgctgactggcgcattgagc	acgctgactggcgcattgagcaacctctcaagcaaccattagaggttgaggttgctcaatgcgtcagtcaacgtcc	[t467584] chr6-83052729-83052749|2;[t2118862] chr6-83052726-83052746|2;[t1375782] chr6-83052726-83052745|1;[t1375783] chr6-83052725-83052745|17;[t2894485] chr6-83052724-83052744|13;[t2894486] chr6-83052723-83052744|8;[t2271616] chr6-83052724-83052743|1;[t668500] chr6-83052722-83052739|27;[t668505] chr6-83052720-83052739|4;[t668507] chr6-83052719-83052739|2092;[t668508] chr6-83052718-83052739|12;[…
novelMiR_20788	1534.84	chr24	-	68406421-68406536	1289	645	68406506-68406526	gtgacaattgttgacagaagatagagagcactaatgatgatatgctaagtaaatgtaggggcaaaagcatctcaattcatttgtgctctctatgcttctgtcatcaccttcggcca	...........((((((((((((((((((((.((((((((.(((((..((..........))...))))).)))..))))).))))))))))).))))))))).............	0	miR156r	ttgacagaagatagagagcac	ttgacagaagatagagagcactaatgatgatatgctaagtaaatgtaggggcaaaagcatctcaattcatttgtgctctctatgcttctgtcatca	[t3067789] chr24-68406509-68406526|7;[t3067792] chr24-68406508-68406526|429;[t3067793] chr24-68406507-68406526|212;[t3067797] chr24-68406506-68406526|1060;[t3067801] chr24-68406505-68406526|55;[t3067802] chr24-68406503-68406526|1;[t2803663] chr24-68406508-68406525|62;[t2803664] chr24-68406507-68406525|24;[t2803666] chr24-68406506-68406525|83;[t2803669] chr24-68406505-68406525|10;[t2016945] chr24-…
novelMiR_26015	984.96	chr36	-	92228221-92228371	1289	628	92228341-92228361	tgtgagattgttgacagaagatagagagcacagatgatgatcatgctgctaaatctgggattggagagggcactgaatcaattaaactgcaaaaaaaaaaagcatctcaattcatttgtgctctctatgcttccgtcatcaccttcaccgc	........((.((((.(((((((((((((((((((((..........................................................................))))))))))))))))).)))).)))).))..........	1	miR156s	ttgacagaagatagagagcac	ttgacagaagatagagagcacagatgatgatcatgctgctaaatctgggattggagagggcactgaatcaattaaactgcaaaaaaaaaaagcatctcaattcatttgtgctctctatgcttccgtcatca	[t3067789] chr36-92228344-92228361|7;[t3067792] chr36-92228343-92228361|429;[t3067793] chr36-92228342-92228361|212;[t3067797] chr36-92228341-92228361|1060;[t3067798] chr36-92228340-92228361|10;[t2803663] chr36-92228343-92228360|62;[t2803664] chr36-92228342-92228360|24;[t2803666] chr36-92228341-92228360|83;[t2803667] chr36-92228340-92228360|1;[t2016945] chr36-92228342-92228359|29;[t869895] chr36-9…
novelMiR_11509	1674.61	chr36	+	86142063-86142158	1289	0	86142073-86142093	aatgatggggacgctaactggcgcattgagcaacctctcaagcaaccaccagaggttgaggttgctcaatgcgtcagtcaacgtcctcatcattca	........(((((...(((((((((((((((((((((......((((......)))))))))))))))))))))))))...)))))..........	1	novel5	acgctaactggcgcattgagc	acgctaactggcgcattgagcaacctctcaagcaaccaccagaggttgaggttgctcaatgcgtcagtcaacgtcc	[t1342312] chr36+86142064-86142084|1;[t2118861] chr36+86142066-86142086|1;[t1375779] chr36+86142067-86142086|1;[t1375780] chr36+86142067-86142087|1;[t2258475] chr36+86142070-86142093|2;[t667723] chr36+86142073-86142090|6;[t667728] chr36+86142073-86142092|3;[t667730] chr36+86142073-86142093|1977;[t667731] chr36+86142073-86142094|4;[t667732] chr36+86142073-86142096|11;[t1789038] chr36+86142074-8614…
novelMiR_9412	1842.46	chr31	+	61697661-61697771	1277	394	61697741-61697761	tgggagatgttgacagaagatagagagcacagatgatgataagatgctaactggaagctttctgcatcttaatcatttgtgctctctagtcttctgtcatcatcctcagcc	((((.((((.(((((((((((((((((((((((((((..((((((((.....(....).....)))))))))))))))))))))))).))))))))))).))))))))...	1	miR156t	gctctctagtcttctgtcatc	tgacagaagatagagagcacagatgatgataagatgctaactggaagctttctgcatcttaatcatttgtgctctctagtcttctgtcatc	[t3067789] chr31+61697670-61697687|7;[t3067792] chr31+61697670-61697688|429;[t3067793] chr31+61697670-61697689|212;[t3067797] chr31+61697670-61697690|1060;[t3067798] chr31+61697670-61697691|10;[t2803663] chr31+61697671-61697688|62;[t2803664] chr31+61697671-61697689|24;[t2803666] chr31+61697671-61697690|83;[t2803667] chr31+61697671-61697691|1;[t2016945] chr31+61697672-61697689|29;[t869895] chr31+6…
novelMiR_24642	1836.34	chr33	-	52871869-52871979	1277	394	52871879-52871899	gagatgctgttgacagaagatagagagcacagatgatgataagatgctaattggaagctttctgcaccttaatcctttgtgctctctagtcttctgtcatcatcctcagcc	(.((((....(((((((((((((((((((((((.(((..((((.(((..(..(....)..)..))).))))))).)))))))))))).))))))))))).)))))......	1	miR156u	gctctctagtcttctgtcatc	tgacagaagatagagagcacagatgatgataagatgctaattggaagctttctgcaccttaatcctttgtgctctctagtcttctgtcatc	[t90595] chr33-52872031-52872051|1;[t1986621] chr33-52872020-52872043|1;[t1924964] chr33-52872017-52872040|1;[t1502133] chr33-52872014-52872037|1;[t2937205] chr33-52872012-52872035|2;[t2976338] chr33-52872010-52872033|1;[t3067789] chr33-52871953-52871970|7;[t3067792] chr33-52871952-52871970|429;[t3067793] chr33-52871951-52871970|212;[t3067797] chr33-52871950-52871970|1060;[t3067798] chr33-5287194…
novelMiR_20289	1248.8	chr23	-	30085831-30085940	1210	1131	30085907-30085930	tataaaacaaagaaatcaaactgccagaacgtgtaaactgccaacttttgttgtttcttaacaaaagcacgctcccacttctgtgcagtatctactgatgtctgacggag	..........(((.((((.((((((((((.(((......((...(((((((((.....)))))))))...))...)))))))).)))))......)))).))).......	0	novel6a	agaaatcaaactgccagaacgtgt	agaaatcaaactgccagaacgtgtaaactgccaacttttgttgtttcttaacaaaagcacgctcccacttctgtgcagtatctactgatgtctga	[t3041400] chr23-30086086-30086109|1;[t2408933] chr23-30085987-30086010|2;[t2568861] chr23-30085986-30086008|4;[t1094734] chr23-30085916-30085939|1;[t67419] chr23-30085913-30085936|1;[t180422] chr23-30085912-30085935|2;[t536991] chr23-30085913-30085934|1;[t99410] chr23-30085909-30085932|43;[t273550] chr23-30085909-30085931|3;[t273553] chr23-30085908-30085931|103;[t784894] chr23-30085908-30085930|…
novelMiR_16926	1248.29	chr15	-	42198356-42198465	1210	1131	42198432-42198455	tataaaacaaagaaatcaaactgccagaacgtgtaaactgccaacttttgttgtttcttaacaaaagcacgctcccacttctgtgcagtatctactgatgtctggaggag	..........(((.((((.((((((((((.(((......((...(((((((((.....)))))))))...))...)))))))).)))))......)))).))).......	1	novel6b	agaaatcaaactgccagaacgtgt	agaaatcaaactgccagaacgtgtaaactgccaacttttgttgtttcttaacaaaagcacgctcccacttctgtgcagtatctactgatgtctgg	[t1276987] chr15-42198631-42198654|1;[t2408933] chr15-42198511-42198534|2;[t2568861] chr15-42198510-42198532|4;[t1281027] chr15-42198504-42198527|1;[t1838680] chr15-42198502-42198525|1;[t1186762] chr15-42198445-42198468|1;[t1094734] chr15-42198441-42198464|1;[t67419] chr15-42198438-42198461|1;[t180422] chr15-42198437-42198460|2;[t536991] chr15-42198438-42198459|1;[t99410] chr15-42198434-42198457|…
novelMiR_21133	1247.02	chr25	-	52956243-52956352	1210	1131	52956319-52956342	tataaaacaaagaaatcaaactgccagaacgtgtaaactgccaacttttgttgtttcttaacaaaagcacgctctcacttctgtgcagtatctactgatgtctagaggag	..........(((.((((.((((((((((.(((......((...(((((((((.....)))))))))...))...)))))))).)))))......)))).))).......	1	novel6c	agaaatcaaactgccagaacgtgt	agaaatcaaactgccagaacgtgtaaactgccaacttttgttgtttcttaacaaaagcacgctctcacttctgtgcagtatctactgatgtctag	[t1276990] chr25-52956519-52956542|2;[t2724569] chr25-52956515-52956537|2;[t2306060] chr25-52956513-52956535|1;[t3041400] chr25-52956505-52956528|1;[t2568859] chr25-52956398-52956420|1;[t1186762] chr25-52956332-52956355|1;[t1094734] chr25-52956328-52956351|1;[t67419] chr25-52956325-52956348|1;[t180422] chr25-52956324-52956347|2;[t536991] chr25-52956325-52956346|1;[t99410] chr25-52956321-52956344|…
novelMiR_2726	912.1	chr16	+	37242967-37243067	1133	399	37242977-37242997	cactatcagttgaagctgccagcatgatctaaacttacctcttgtaattaattaagtttgagggaagattagatcatgtggtagcttcacccgttagttgg	........(.(((((((((((.((((((((((.(((.((((....((((.....)))).)))).))).))))))))))))))))))))).)..........	1	miR167a	tgaagctgccagcatgatcta	tgaagctgccagcatgatctaaacttacctcttgtaattaattaagtttgagggaagattagatcatgtggtagcttcacc	[t3065294] chr16+37242976-37242995|3;[t3065295] chr16+37242976-37242996|15;[t3065296] chr16+37242976-37242997|17;[t2797591] chr16+37242977-37242994|1;[t2797597] chr16+37242977-37242995|90;[t2797606] chr16+37242977-37242996|547;[t2797607] chr16+37242977-37242997|763;[t2797608] chr16+37242977-37242998|92;[t2797609] chr16+37242977-37242999|2;[t2797610] chr16+37242977-37243000|13;[t1994913] chr16+372…
novelMiR_4720	810.62	chr20	+	70087150-70087243	1133	399	70087160-70087180	cactagtagttgaagctgccagcatgatctaaacttttctagttgctccgttgaggaaagatcagatcatgtagcagcatcacctgttgatggt	........(.(((.(((((..(((((((((...(((((((....((...))..)))))))...))))))))).))))).))).)..........	1	miR167b	tgaagctgccagcatgatcta	tgaagctgccagcatgatctaaacttttctagttgctccgttgaggaaagatcagatcatgtagcagcatcacc	[t595996] chr20+70087148-70087168|1;[t3065294] chr20+70087159-70087178|3;[t3065295] chr20+70087159-70087179|15;[t3065296] chr20+70087159-70087180|17;[t2797591] chr20+70087160-70087177|1;[t2797597] chr20+70087160-70087178|90;[t2797606] chr20+70087160-70087179|547;[t2797607] chr20+70087160-70087180|763;[t2797608] chr20+70087160-70087181|92;[t2797609] chr20+70087160-70087182|2;[t2797610] chr20+70087…
novelMiR_2157	804.57	chr14	+	83592215-83592308	1133	399	83592225-83592245	cactagtagttgaagctgccagcatgatctaaacttttctagttgctccgatgaggaaagatcagatcatgtggcagcatcacctgttgatggt	........(.(((.(((((((.((((((((...(((((((.((((...)))).)))))))...))))))))))))))).))).)..........	0	miR167c	tgaagctgccagcatgatcta	tgaagctgccagcatgatctaaacttttctagttgctccgatgaggaaagatcagatcatgtggcagcatcacc	[t595996] chr14+83592213-83592233|1;[t3065294] chr14+83592224-83592243|3;[t3065295] chr14+83592224-83592244|15;[t3065296] chr14+83592224-83592245|17;[t2797591] chr14+83592225-83592242|1;[t2797597] chr14+83592225-83592243|90;[t2797606] chr14+83592225-83592244|547;[t2797607] chr14+83592225-83592245|763;[t2797608] chr14+83592225-83592246|92;[t2797609] chr14+83592225-83592247|2;[t2797610] chr14+83592…
novelMiR_1590	789.8	chr13	+	35296726-35296826	1133	399	35296736-35296756	cactatcagttgaagctgccagcatgatctaaacttacctcttgtaattaattaagtttgagggaagattagatcatgtggtggcttcacccgttagttgg	........(.((((((..(((.((((((((((.(((.((((....((((.....)))).)))).))).)))))))))))))..)))))).)..........	1	miR167d	tgaagctgccagcatgatcta	tgaagctgccagcatgatctaaacttacctcttgtaattaattaagtttgagggaagattagatcatgtggtggcttcacc	[t3065294] chr13+35296735-35296754|3;[t3065295] chr13+35296735-35296755|15;[t3065296] chr13+35296735-35296756|17;[t2797591] chr13+35296736-35296753|1;[t2797597] chr13+35296736-35296754|90;[t2797606] chr13+35296736-35296755|547;[t2797607] chr13+35296736-35296756|763;[t2797608] chr13+35296736-35296757|92;[t2797609] chr13+35296736-35296758|2;[t2797610] chr13+35296736-35296759|13;[t1994913] chr13+352…
novelMiR_12091	926.36	chr37	+	115980222-115980325	990	798	115980232-115980252	tgatacagtttaggaccatattcactatttgatgattaacaaaatatgatcatcaccttttactctttgagcaagtagtgaaaatggttctaaattgttttgga	........(((((((((((.((((((((((..........................................)))))))))).)))))))))))..........	1	miR6153	taggaccatattcactatttg	taggaccatattcactatttgatgattaacaaaatatgatcatcaccttttactctttgagcaagtagtgaaaatggttctaaa	[t2579141] chr37+115980218-115980238|1;[t2759213] chr37+115980220-115980240|1;[t2825823] chr37+115980222-115980242|1;[t577623] chr37+115980226-115980246|6;[t577627] chr37+115980226-115980247|15;[t3143095] chr37+115980230-115980247|1;[t3143096] chr37+115980230-115980250|5;[t2979333] chr37+115980231-115980249|2;[t2979336] chr37+115980231-115980250|9;[t2979338] chr37+115980231-115980251|70;[t2979340…
novelMiR_19912	721.59	chr22	-	31619621-31619714	927	479	31619631-31619651	tgaggacactggaggcagcggttcatcgatctgttccctgaacgcaacagcgctgggaatcggtcgataaacctctgcatccagcgcttaaacc	(.(((.(.(((((.((((.((((.(((((((.((((((....(((....)))..)))))).))))))).)))).)))).))))).)))).)...	1	miR162a	tcgataaacctctgcatccag	ggaggcagcggttcatcgatctgttccctgaacgcaacagcgctgggaatcggtcgataaacctctgcatccag	[t2873709] chr22-31619685-31619705|1;[t2233313] chr22-31619684-31619704|6;[t2698306] chr22-31619634-31619651|43;[t2698308] chr22-31619633-31619651|94;[t2698309] chr22-31619632-31619651|36;[t2698313] chr22-31619631-31619651|1228;[t2698315] chr22-31619630-31619651|5;
novelMiR_7411	719.63	chr27	+	69123349-69123454	927	479	69123424-69123444	taagaacactggaggcagcggttcatcgatctgttccctgaaaggcgataaacaaaatatagcaacaggaatcggtcgataaacctctgcatccagcgcttaaccc	((((....(((((.((((.((((.(((((((.(((((.((....((.(((.......))).))..))))))).))))))).)))).)))).)))))..))))....	1	miR162b	tcgataaacctctgcatccag	ggaggcagcggttcatcgatctgttccctgaaaggcgataaacaaaatatagcaacaggaatcggtcgataaacctctgcatccag	[t2873709] chr27+69123358-69123378|1;[t2233313] chr27+69123359-69123379|6;[t2698306] chr27+69123424-69123441|43;[t2698308] chr27+69123424-69123442|94;[t2698309] chr27+69123424-69123443|36;[t2698313] chr27+69123424-69123444|1228;[t2698315] chr27+69123424-69123445|5;
novelMiR_17831	721.49	chr17	-	75672423-75672540	888	296	75672433-75672453	gtttgcggatgtagcatcatcaagattcacatgcaaaacgcatggtgatgaaatgatattaatggccatggcagctttttgaaggtgagaatcttgatgatgctgcatcagcaataaa	..((((.(((((((((((((((((((((.(((.(((((.(((((((.((............)).)))))....)).)))))...))).))))))))))))))))))))).))))....	0	miR172a	agaatcttgatgatgctgcat	gtagcatcatcaagattcacatgcaaaacgcatggtgatgaaatgatattaatggccatggcagctttttgaaggtgagaatcttgatgatgctgcat	[t2092637] chr17-75672533-75672552|1;[t2430993] chr17-75672523-75672543|2;[t3129689] chr17-75672525-75672542|1;[t3129690] chr17-75672523-75672542|23;[t3129691] chr17-75672522-75672542|64;[t3129693] chr17-75672519-75672542|1;[t2438475] chr17-75672520-75672540|1;[t2438476] chr17-75672517-75672540|1;[t3188588] chr17-75672519-75672539|28;[t3188589] chr17-75672516-75672539|1;[t2849772] chr17-75672519-…
novelMiR_12877	662.71	chr5	+	35404028-35404218	888	296	35404038-35404058	tctgaaggtgagaatcttgatgatgctgcatcagcaataaacgactacctgatttatcattatgccattggaacgatacacagataattagcataattcatgtgcaagaatgccacgggtacatggtatggttcaattgatacagtcgttgtttgcgggtgtagcatcatcaagattcacatgaaaaggca	........((.(((((((((((((((((((((.((((..(((((((.................................................................................................)))))))..)))).))))))))))))))))))))).))..........	1	miR172b	agaatcttgatgatgctgcat	agaatcttgatgatgctgcatcagcaataaacgactacctgatttatcattatgccattggaacgatacacagataattagcataattcatgtgcaagaatgccacgggtacatggtatggttcaattgatacagtcgttgtttgcgggtgtagcatcatcaagattcaca	[t3077030] chr5+35403929-35403952|2;[t2092636] chr5+35403931-35403952|2;[t2731783] chr5+35403938-35403958|2;[t2914128] chr5+35403952-35403969|9;[t2914129] chr5+35403952-35403972|10;[t2327257] chr5+35403953-35403970|1;[t2327258] chr5+35403953-35403971|6;[t2327259] chr5+35403953-35403972|9;[t2327260] chr5+35403953-35403973|56;[t2327262] chr5+35403953-35403974|1;[t2536040] chr5+35403954-35403972|1;[…
novelMiR_12876	658.07	chr5	+	35403943-35404068	888	296	35404038-35404058	gtttgcagatgtagcatcatcaagattcacataaaaaacgcatggtgatgagctgatgaaatgacattaatggccaaggcagctttctgaaggtgagaatcttgatgatgctgcatcagcaataaa	..((((.(((((((((((((((((((((....................................................................))))))))))))))))))))).))))....	0	miR172c	agaatcttgatgatgctgcat	gtagcatcatcaagattcacataaaaaacgcatggtgatgagctgatgaaatgacattaatggccaaggcagctttctgaaggtgagaatcttgatgatgctgcat	[t3077030] chr5+35403929-35403952|2;[t2092636] chr5+35403931-35403952|2;[t2731783] chr5+35403938-35403958|2;[t2914128] chr5+35403952-35403969|9;[t2914129] chr5+35403952-35403972|10;[t2327257] chr5+35403953-35403970|1;[t2327258] chr5+35403953-35403971|6;[t2327259] chr5+35403953-35403972|9;[t2327260] chr5+35403953-35403973|56;[t2327262] chr5+35403953-35403974|1;[t2536040] chr5+35403954-35403972|1;[…
novelMiR_14437	715.89	chr9	+	75604941-75605041	867	494	75604951-75604971	ggactctccgaaaatgtagccggatacgtgtcggatcctccaaaagtagtgcatttttgaaggatccggcacgggtgcggctacattttggagagtccgcg	.......((.((((((((((((.(..(((((((((((((.(((((((.....))))))).)))))))))))))..).))))))))))))))..........	1	novel7a	aaaatgtagccggatacgtgt	aaaatgtagccggatacgtgtcggatcctccaaaagtagtgcatttttgaaggatccggcacgggtgcggctacattttgg	[t2503892] chr9+75604927-75604947|2;[t1798647] chr9+75604940-75604961|4;[t1751825] chr9+75604949-75604970|1;[t1751826] chr9+75604949-75604971|1;[t1965088] chr9+75604950-75604970|12;[t1965091] chr9+75604950-75604971|94;[t61062] chr9+75604951-75604969|2;[t61067] chr9+75604951-75604970|5;[t61071] chr9+75604951-75604971|1232;[t165195] chr9+75604952-75604971|6;[t165196] chr9+75604952-75604972|3;[t4818…
novelMiR_27015	713.8	chr4	-	49389676-49389775	867	494	49389745-49389765	ggactctccgaaaatgtagccggatacgtgtcggatcctccaaaagtatgcatttttgaaggatccaacacgggtgcggctacattttggagagtccgcg	.......((.((((((((((((.(..(((((.(((((((.(((((((....))))))).))))))).)))))..).))))))))))))))..........	1	novel7b	aaaatgtagccggatacgtgt	aaaatgtagccggatacgtgtcggatcctccaaaagtatgcatttttgaaggatccaacacgggtgcggctacattttgg	[t247725] chr4-49389769-49389788|1;[t247727] chr4-49389768-49389788|1;[t247728] chr4-49389765-49389788|1;[t716367] chr4-49389767-49389787|1;[t1798647] chr4-49389755-49389776|4;[t1751825] chr4-49389746-49389767|1;[t1751826] chr4-49389745-49389767|1;[t1965088] chr4-49389746-49389766|12;[t1965091] chr4-49389745-49389766|94;[t61062] chr4-49389747-49389765|2;[t61067] chr4-49389746-49389765|5;[t61071] …
novelMiR_2133	638.72	chr14	+	78127681-78127788	867	289	78127758-78127778	gtttgcagatgtagcatcatcaagattcacatattataaaggcatgatgattaacgaccatggcctttttggaggtgagaatcttgatgatgctgcattagcaataaa	..((((.(((((((((((((((((((((.(((.((..(((((((((............))).))))))...)).))).))))))))))))))))))))).))))....	1	miR172d	agaatcttgatgatgctgcat	gtagcatcatcaagattcacatattataaaggcatgatgattaacgaccatggcctttttggaggtgagaatcttgatgatgctgcat	[t2914128] chr14+78127690-78127707|9;[t2914129] chr14+78127690-78127710|10;[t2327257] chr14+78127691-78127708|1;[t2327258] chr14+78127691-78127709|6;[t2327259] chr14+78127691-78127710|9;[t2327260] chr14+78127691-78127711|56;[t2327262] chr14+78127691-78127712|1;[t2536040] chr14+78127692-78127710|1;[t2536041] chr14+78127692-78127711|1;[t2536043] chr14+78127692-78127712|1;[t802701] chr14+78127758-78…
novelMiR_22086	713.65	chr27	-	111122142-111122241	750	517	111122211-111122231	acatgtggcttaatgggcttgatatcttgcaaaacattagggatcatgtgttagacctctaatgttttgcgagatatcaagcccattaagccgcaagttg	........((((((((((((((((((((((((((((((((((.((........)).))))))))))))))))))))))))))))))))))..........	0	novel8	taatgggcttgatatcttgca	taatgggcttgatatcttgcaaaacattagggatcatgtgttagacctctaatgttttgcgagatatcaagcccattaag	[t2954364] chr27-111122261-111122280|1;[t2450889] chr27-111122255-111122275|2;[t2450890] chr27-111122254-111122275|2;[t634851] chr27-111122252-111122272|2;[t2682634] chr27-111122240-111122260|1;[t2459421] chr27-111122233-111122253|1;[t2459424] chr27-111122232-111122253|5;[t2459425] chr27-111122231-111122253|1;[t176938] chr27-111122232-111122252|2;[t526098] chr27-111122231-111122251|2;[t1947684] c…
novelMiR_6606	604.94	chr25	+	64238351-64238447	712	330	64238361-64238381	gctgacttgtaaatgttcttcgagtatcttcattcttccttaatcctaatgaagttttagaggcgaagatactcgaaaaacatttacttgttatttg	........(((((((((.(((((((((((((...((((..(((..((.....))..))))))).))))))))))))).)))))))))..........	1	miR6020a	aaatgttcttcgagtatcttc	aaatgttcttcgagtatcttcattcttccttaatcctaatgaagttttagaggcgaagatactcgaaaaacatttac	[t3159011] chr25+64238339-64238360|1;[t167059] chr25+64238361-64238378|11;[t167062] chr25+64238361-64238379|2;[t167069] chr25+64238361-64238380|2;[t167071] chr25+64238361-64238381|1012;[t167072] chr25+64238361-64238382|5;[t167074] chr25+64238361-64238384|1;[t487997] chr25+64238362-64238381|6;[t487998] chr25+64238362-64238382|3;[t1405914] chr25+64238363-64238381|1;[t305914] chr25+64238416-64238436…
novelMiR_12790	780.22	chr5	+	10710076-10710166	694	0	10710136-10710156	gagaggatagacagggacgaggtagagcatgagatgtgcaatttttgcttgcccattctatgcactgcctcttccctggctctcctccctc	(.(((((.((.((((((.(((((((.(((((..(((.((((.......)))).)))..))))).))))))).)))))).)).))))))...	0	miR408a	tgcactgcctcttccctggct	acagggacgaggtagagcatgagatgtgcaatttttgcttgcccattctatgcactgcctcttccctggct	[t857772] chr5+10710077-10710097|1;[t964002] chr5+10710079-10710098|5;[t964003] chr5+10710079-10710099|18;[t1158951] chr5+10710082-10710102|6;[t1158953] chr5+10710082-10710104|1;[t2525770] chr5+10710083-10710102|2;[t2525771] chr5+10710083-10710103|1;[t2525773] chr5+10710083-10710106|23;[t810262] chr5+10710084-10710106|3;[t574182] chr5+10710086-10710103|3;[t574186] chr5+10710086-10710105|5;[t57418…
novelMiR_28428	780.18	chr8	-	61419156-61419246	694	0	61419166-61419186	gagaggatagacagggacgaggtagagcatgagatgtgcaatttttgcttgcccattctatgcactgcctcttccctggctctcctccctc	(.(((((.((.((((((.(((((((.(((((..(((.((((.......)))).)))..))))).))))))).)))))).)).))))))...	0	miR408b	tgcactgcctcttccctggct	acagggacgaggtagagcatgagatgtgcaatttttgcttgcccattctatgcactgcctcttccctggct	[t857772] chr8-61419225-61419245|1;[t964002] chr8-61419224-61419243|5;[t964003] chr8-61419223-61419243|18;[t1158951] chr8-61419220-61419240|6;[t1158953] chr8-61419218-61419240|1;[t2525770] chr8-61419220-61419239|2;[t2525771] chr8-61419219-61419239|1;[t2525773] chr8-61419216-61419239|23;[t810262] chr8-61419216-61419238|3;[t574182] chr8-61419219-61419236|3;[t574186] chr8-61419217-61419236|5;[t57418…
novelMiR_19941	762.13	chr22	-	40381124-40381215	644	734	40381185-40381205	tcttcaaaaatattgtggtgtcggatcctccaaaagtagtgcatatttggaacttttggaggatttgacgcgccacagtatttttggagagt	........(((((((((((((((((((((((((((((..(.((....)).)))))))))))))))))))..)))))))))))..........	0	novel9	tattgtggtgtcggatcctcc	tattgtggtgtcggatcctccaaaagtagtgcatatttggaacttttggaggatttgacgcgccacagtatt	[t3142809] chr22-40381333-40381351|1;[t1406522] chr22-40381211-40381228|2;[t1406523] chr22-40381209-40381228|1;[t1406524] chr22-40381207-40381228|1;[t1406525] chr22-40381206-40381228|1;[t1406526] chr22-40381205-40381228|1;[t2941458] chr22-40381208-40381227|1;[t2941459] chr22-40381207-40381227|1;[t2941460] chr22-40381206-40381227|1;[t2941461] chr22-40381205-40381227|1;[t2941462] chr22-40381204-403…
novelMiR_13561	564.13	chr7	+	31963267-31963397	628	353	31963277-31963298	gatcctggcataccaacaattgagataacatctaggtttgacgatcttttaagtaattatcctacgtccattcttgcacaaaagtattgtcgtacctggatgttatctcagtgttggcatgcataagttgg	........(((.((((((.((((((((((((((((((.((((((((((((..((((.................))))..))))).))))))).)))))))))))))))))))))))).)))..........	0	miR6025a	taccaacaattgagataacatc	taccaacaattgagataacatctaggtttgacgatcttttaagtaattatcctacgtccattcttgcacaaaagtattgtcgtacctggatgttatctcagtgttggcatg	[t2131630] chr7+31963182-31963202|1;[t2882280] chr7+31963272-31963292|1;[t2498893] chr7+31963277-31963295|4;[t2498894] chr7+31963277-31963296|2;[t2498899] chr7+31963277-31963297|1;[t2498901] chr7+31963277-31963298|965;[t2498903] chr7+31963277-31963299|2;[t1661174] chr7+31963279-31963298|1;[t1661175] chr7+31963279-31963299|2;[t186910] chr7+31963281-31963298|1;[t186911] chr7+31963281-31963299|2;[t1…
novelMiR_12747	552.09	chr4	+	101504247-101504377	628	353	101504257-101504278	gaccctggcataccaacaattgagataacatctaggtttgacgatcttttaagtaattatcatacatccattcttgcacaaaagtattgttgtacctggatgttatctcagtgttggcatgcataagttgg	........(((.((((((.((((((((((((((((((.((((((((((((..((((.................))))..))))).))))))).)))))))))))))))))))))))).)))..........	0	miR6025b	taccaacaattgagataacatc	taccaacaattgagataacatctaggtttgacgatcttttaagtaattatcatacatccattcttgcacaaaagtattgttgtacctggatgttatctcagtgttggcatg	[t2771462] chr4+101504042-101504063|2;[t2491423] chr4+101504045-101504065|9;[t2131630] chr4+101504111-101504131|1;[t2131630] chr4+101504164-101504184|1;[t2882280] chr4+101504252-101504272|1;[t2498893] chr4+101504257-101504275|4;[t2498894] chr4+101504257-101504276|2;[t2498899] chr4+101504257-101504277|1;[t2498901] chr4+101504257-101504278|965;[t2498903] chr4+101504257-101504279|2;[t1661174] chr4+1…
novelMiR_25121	521.3	chr34	-	76996503-76996619	541	345	76996513-76996533	gtgttcaacaggggcaatctgagatcacatgtttggtacttttcttttttctctgtaattgacaagtgtggttcaatatctcaatatgtgttctcaggtcgcccctgtagagctata	..((((.((((((((.((((((((.((((((((.(((((((.((..((........))..)).)))))...........)).)))))))).)))))))).)))))))).))))....	1	miR398b	tgtgttctcaggtcgcccctg	ggggcaatctgagatcacatgtttggtacttttcttttttctctgtaattgacaagtgtggttcaatatctcaatatgtgttctcaggtcgcccctg	[t1063997] chr34-76996608-76996626|1;[t3002459] chr34-76996596-76996616|4;[t1569082] chr34-76996594-76996614|1;[t1003529] chr34-76996593-76996610|1;[t1003530] chr34-76996591-76996610|1;[t1003532] chr34-76996590-76996610|4;[t1003533] chr34-76996589-76996610|2;[t2274547] chr34-76996592-76996609|1;[t2274548] chr34-76996591-76996609|5;[t2274551] chr34-76996590-76996609|7;[t2274553] chr34-76996589-769…
novelMiR_16892	521.21	chr15	-	36299398-36299504	540	345	36299408-36299428	gtgttcaataggggcaatctgagatcacatgtttggcacttttcctttttttctcgtgtggtttgatatcttaatatgtgttctcaggtcgcccctgtcgaactatt	..((((.((((((((.((((((((.((((((((.((.......((..............))........)).)))))))).)))))))).)))))))).))))....	0	miR398c	tgtgttctcaggtcgcccctg	ggggcaatctgagatcacatgtttggcacttttcctttttttctcgtgtggtttgatatcttaatatgtgttctcaggtcgcccctg	[t1073935] chr15-36299482-36299505|2;[t1003529] chr15-36299478-36299495|1;[t1003530] chr15-36299476-36299495|1;[t1003532] chr15-36299475-36299495|4;[t1003533] chr15-36299474-36299495|2;[t2274547] chr15-36299477-36299494|1;[t2274548] chr15-36299476-36299494|5;[t2274551] chr15-36299475-36299494|7;[t2274553] chr15-36299474-36299494|91;[t2274554] chr15-36299473-36299494|3;[t2274555] chr15-36299472-36…
novelMiR_24795	411.35	chr33	-	106075190-106075302	472	336	106075271-106075292	taccattctgttatacagagaaaccgcggtcgaggaaactaagaaatttggattttttttattccttttcttctcattctctaccgcgtttctccgtataacgaagtggtttt	........((((((((.(((((((.(((((.(((((....((((((...(((..........))).))))))....))))).)))))))))))).))))))))..........	1	novel10a	ttatacagagaaaccgcggtcg	ttatacagagaaaccgcggtcgaggaaactaagaaatttggattttttttattccttttcttctcattctctaccgcgtttctccgtataacg	[t2986661] chr33-106075274-106075292|1;[t2986666] chr33-106075273-106075292|12;[t2986668] chr33-106075272-106075292|8;[t2986671] chr33-106075271-106075292|775;[t2563699] chr33-106075271-106075291|11;[t2563700] chr33-106075270-106075291|1;[t842257] chr33-106075265-106075286|1;[t781330] chr33-106075263-106075284|1;[t621773] chr33-106075201-106075220|1;[t1711152] chr33-106075200-106075219|1;
novelMiR_13949	411.08	chr8	+	49240144-49240243	472	336	49240154-49240175	taccattctgttatacagagaaaccgcggtcgagttaactgagaaatttggcttttcttctcattctctaccgcgtttctccgtataaccaaatggtttt	.........(((((((.(((((((.(((((.(((......((((((.......))))))......))).)))))))))))).)))))))...........	1	novel10b	ttatacagagaaaccgcggtcg	ttatacagagaaaccgcggtcgagttaactgagaaatttggcttttcttctcattctctaccgcgtttctccgtataacc	[t2986661] chr8+49240154-49240172|1;[t2986666] chr8+49240154-49240173|12;[t2986668] chr8+49240154-49240174|8;[t2986671] chr8+49240154-49240175|775;[t2563699] chr8+49240155-49240175|11;[t2563700] chr8+49240155-49240176|1;[t621773] chr8+49240213-49240232|1;[t621774] chr8+49240213-49240233|2;
novelMiR_24155	383.69	chr32	-	34997572-34997679	468	240	34997582-34997603	tattggagtgggaggtgtcgaaagatatagttatatttgttttctttcaattcaaagttgaaagaataaaaataattttgtctttccgatacctcccattcccatggc	(((.(((((((((((((((((((((((.((((((.(((((..(((((((((.....)))))))))))))).)))))).))))))).)))))))))))))))).)))..	0	novel11	tttgtctttccgatacctccca	ggaggtgtcgaaagatatagttatatttgttttctttcaattcaaagttgaaagaataaaaataattttgtctttccgatacctccca	[t2234247] chr32-34997652-34997669|1;[t2234248] chr32-34997651-34997669|3;[t2234254] chr32-34997649-34997669|33;[t2234255] chr32-34997647-34997669|1;[t1550768] chr32-34997584-34997605|2;[t3230657] chr32-34997587-34997604|1;[t3230659] chr32-34997585-34997604|3;[t3230660] chr32-34997584-34997604|2;[t3230661] chr32-34997583-34997604|6;[t3202769] chr32-34997586-34997603|2;[t3202770] chr32-34997585-34…
novelMiR_14015	406.22	chr8	+	71058207-71058307	439	299	71058217-71058237	ggactctccgaaaatgtggccggatacgtgtcggatcctccaaaagtagtgcatttttgaaggatccgacacgggtgcggctacattttggagagtccgcg	.......((.((((((((((((.(..(((((((((((((.(((((((.....))))))).)))))))))))))..).))))))))))))))..........	1	miR5303a	aaaatgtggccggatacgtgt	aaaatgtggccggatacgtgtcggatcctccaaaagtagtgcatttttgaaggatccgacacgggtgcggctacattttgg	[t449677] chr8+71058193-71058211|1;[t449678] chr8+71058193-71058213|2;[t449679] chr8+71058193-71058215|1;[t449681] chr8+71058193-71058216|4;[t1287675] chr8+71058194-71058214|3;[t1287676] chr8+71058194-71058217|1;[t2199831] chr8+71058203-71058226|1;[t1879087] chr8+71058204-71058225|2;[t1879088] chr8+71058204-71058226|1;[t1798651] chr8+71058206-71058226|1;[t2661828] chr8+71058213-71058234|1;[t16985…
novelMiR_14930	406.16	chr10	-	12449195-12449295	439	299	12449265-12449285	ggactctccgaaaatgtggccggatacgtgtcggatcctccaaaagtagtgcatttttgaaggatccgacacgggtgcggctacattttggagagtccgca	.......((.((((((((((((.(..(((((((((((((.(((((((.....))))))).)))))))))))))..).))))))))))))))..........	0	miR5303b	aaaatgtggccggatacgtgt	aaaatgtggccggatacgtgtcggatcctccaaaagtagtgcatttttgaaggatccgacacgggtgcggctacattttgg	[t449677] chr10-12449291-12449309|1;[t449678] chr10-12449289-12449309|2;[t449679] chr10-12449287-12449309|1;[t449681] chr10-12449286-12449309|4;[t1287675] chr10-12449288-12449308|3;[t1287676] chr10-12449285-12449308|1;[t2199831] chr10-12449276-12449299|1;[t1879087] chr10-12449277-12449298|2;[t1879088] chr10-12449276-12449298|1;[t1798651] chr10-12449276-12449296|1;[t2661828] chr10-12449268-1244928…
novelMiR_1159	404.61	chr12	+	24306424-24306523	439	299	24306434-24306454	ggactctccgaaaatgtggccggatacgtgtcggatcctccaaaagtagtgtatttttgaaggatcgacacgggtgcggctacattttggagagtccgcg	.......((.((((((((((((.(..(((((((.(((((.((((((((...)))))))).))))))))))))..).))))))))))))))..........	1	miR5303c	aaaatgtggccggatacgtgt	aaaatgtggccggatacgtgtcggatcctccaaaagtagtgtatttttgaaggatcgacacgggtgcggctacattttgg	[t2332593] chr12+24306405-24306428|1;[t247725] chr12+24306411-24306430|1;[t247727] chr12+24306411-24306431|1;[t247728] chr12+24306411-24306434|1;[t716367] chr12+24306412-24306432|1;[t2199831] chr12+24306420-24306443|1;[t1879087] chr12+24306421-24306442|2;[t1879088] chr12+24306421-24306443|1;[t1798651] chr12+24306423-24306443|1;[t2661828] chr12+24306430-24306451|1;[t1698528] chr12+24306431-2430645…
novelMiR_3474	404.06	chr18	+	33644182-33644282	439	299	33644192-33644212	ggactctccgaaaatgtggccggatacgtgtcggatcctccaaaagtagtgcattttttaaggatccgacacgggtgcggctacattttggagagtccgcg	.......((.((((((((((((.(..(((((((((((((..((((((.....))))))..)))))))))))))..).))))))))))))))..........	1	miR5303d	aaaatgtggccggatacgtgt	aaaatgtggccggatacgtgtcggatcctccaaaagtagtgcattttttaaggatccgacacgggtgcggctacattttgg	[t2107770] chr18+33644168-33644188|1;[t2107771] chr18+33644168-33644190|2;[t1287675] chr18+33644169-33644189|3;[t1287676] chr18+33644169-33644192|1;[t2199831] chr18+33644178-33644201|1;[t1879087] chr18+33644179-33644200|2;[t1879088] chr18+33644179-33644201|1;[t1798651] chr18+33644181-33644201|1;[t2661828] chr18+33644188-33644209|1;[t1698528] chr18+33644189-33644212|3;[t1751833] chr18+33644190-336…
novelMiR_3886	402.9	chr19	+	40323420-40323520	439	299	40323430-40323450	ggactctccgaaaatgtggccggatacgtgtcggatcctccaaaagtagtacatttttgaaggatccgacacgggtgcggctacattttggagagtccgcg	.......((.((((((((((((.(..(((((((((((((.(((((((.....))))))).)))))))))))))..).))))))))))))))..........	1	miR5303e	aaaatgtggccggatacgtgt	aaaatgtggccggatacgtgtcggatcctccaaaagtagtacatttttgaaggatccgacacgggtgcggctacattttgg	[t2251480] chr19+40323407-40323427|3;[t2251481] chr19+40323407-40323428|1;[t2199831] chr19+40323416-40323439|1;[t1879087] chr19+40323417-40323438|2;[t1879088] chr19+40323417-40323439|1;[t1798651] chr19+40323419-40323439|1;[t2661828] chr19+40323426-40323447|1;[t1698528] chr19+40323427-40323450|3;[t1751833] chr19+40323428-40323449|1;[t1965138] chr19+40323429-40323449|3;[t1965140] chr19+40323429-403…
novelMiR_11990	401.04	chr37	+	90050845-90050945	439	299	90050855-90050875	ggactctccgaaaatgtggccggatacgtgtcggatcctccaaaagtagtgcatttttgaaagatccgacacgggtgcggctacattttggagagtccgcg	.......((.((((((((((((.(..(((((((((((...(((((((.....)))))))...)))))))))))..).))))))))))))))..........	1	miR5303f	aaaatgtggccggatacgtgt	aaaatgtggccggatacgtgtcggatcctccaaaagtagtgcatttttgaaagatccgacacgggtgcggctacattttgg	[t342842] chr37+90050570-90050593|1;[t2272417] chr37+90050656-90050673|1;[t2272419] chr37+90050656-90050679|1;[t2261345] chr37+90050657-90050677|1;[t1007233] chr37+90050660-90050679|1;[t419176] chr37+90050750-90050773|1;[t1187755] chr37+90050751-90050774|2;[t2996117] chr37+90050834-90050854|1;[t2199831] chr37+90050841-90050864|1;[t1879087] chr37+90050842-90050863|2;[t1879088] chr37+90050842-90050…
novelMiR_23753	400.61	chr31	-	38560107-38560207	439	299	38560177-38560197	ggactctccgaaaatgtggccggatacgtgtcggatcctccaaaagtagtgcatttttgaaggatccgacacgggtgcggctacattttggagagtccgcg	.......((.((((((((((((.(..(((((((((((((.(((((((.....))))))).)))))))))))))..).))))))))))))))..........	0	miR5303ad	aaaatgtggccggatacgtgt	aaaatgtggccggatacgtgtcggatcctccaaaagtagtgcatttttgaaggatccgacacgggtgcggctacattttgg	[t558203] chr31-38560201-38560222|1;[t2199831] chr31-38560188-38560211|1;[t1879087] chr31-38560189-38560210|2;[t1879088] chr31-38560188-38560210|1;[t1798651] chr31-38560188-38560208|1;[t2661828] chr31-38560180-38560201|1;[t1698528] chr31-38560177-38560200|3;[t1751833] chr31-38560178-38560199|1;[t1965138] chr31-38560178-38560198|3;[t1965140] chr31-38560177-38560198|33;[t61508] chr31-38560179-38560…
novelMiR_28725	400.3	chr9	-	41645326-41645426	439	299	41645396-41645416	ggactctccgaaaatgtggccggatacgtgtcggatcctccaaaagtagtgcatttttgaaggatccgacacgggtgcggctacattttggagagtccgcg	.......((.((((((((((((.(..(((((((((((((.(((((((.....))))))).)))))))))))))..).))))))))))))))..........	0	miR5303ae	aaaatgtggccggatacgtgt	aaaatgtggccggatacgtgtcggatcctccaaaagtagtgcatttttgaaggatccgacacgggtgcggctacattttgg	[t2199831] chr9-41645407-41645430|1;[t1879087] chr9-41645408-41645429|2;[t1879088] chr9-41645407-41645429|1;[t1798651] chr9-41645407-41645427|1;[t2661828] chr9-41645399-41645420|1;[t1698528] chr9-41645396-41645419|3;[t1751833] chr9-41645397-41645418|1;[t1965138] chr9-41645397-41645417|3;[t1965140] chr9-41645396-41645417|33;[t61508] chr9-41645398-41645416|2;[t61511] chr9-41645397-41645416|2;[t6151…
novelMiR_5068	400.18	chr21	+	69202821-69202921	439	299	69202831-69202851	ggactctccgaaaatgtggccggatacgtgtcggatcctccaaaagtagtgcattttagaaggatccgacacgggtgcggctacattttggagagtccacg	.......((.((((((((((((.(..(((((((((((((.(.(((((.....))))).).)))))))))))))..).))))))))))))))..........	1	miR5303g	aaaatgtggccggatacgtgt	aaaatgtggccggatacgtgtcggatcctccaaaagtagtgcattttagaaggatccgacacgggtgcggctacattttgg	[t2199831] chr21+69202817-69202840|1;[t1879087] chr21+69202818-69202839|2;[t1879088] chr21+69202818-69202840|1;[t1798651] chr21+69202820-69202840|1;[t2661828] chr21+69202827-69202848|1;[t1698528] chr21+69202828-69202851|3;[t1751833] chr21+69202829-69202850|1;[t1965138] chr21+69202830-69202850|3;[t1965140] chr21+69202830-69202851|33;[t61508] chr21+69202831-69202849|2;[t61511] chr21+69202831-692028…
novelMiR_13672	400.11	chr7	+	64034076-64034176	439	299	64034086-64034106	ggactctccgaaaatgtggccggatacgtgtcggatcctccaaaagtagtgcatttttgaaggatccgacacgggtgcggctacattttggagagtccacg	.......((.((((((((((((.(..(((((((((((((.(((((((.....))))))).)))))))))))))..).))))))))))))))..........	1	miR5303h	aaaatgtggccggatacgtgt	aaaatgtggccggatacgtgtcggatcctccaaaagtagtgcatttttgaaggatccgacacgggtgcggctacattttgg	[t2199831] chr7+64034072-64034095|1;[t1879087] chr7+64034073-64034094|2;[t1879088] chr7+64034073-64034095|1;[t1798651] chr7+64034075-64034095|1;[t2661828] chr7+64034082-64034103|1;[t1698528] chr7+64034083-64034106|3;[t1751833] chr7+64034084-64034105|1;[t1965138] chr7+64034085-64034105|3;[t1965140] chr7+64034085-64034106|33;[t61508] chr7+64034086-64034104|2;[t61511] chr7+64034086-64034105|2;[t6151…
novelMiR_18776	399.46	chr2	-	32064428-32064528	439	299	32064498-32064518	ggactctccgaaaatgtggccggatacgtgtcggatcctccaaaagtagtgcacttttgaacgatccgacacgggtgcggctacattttggagagtccgcg	.......((.((((((((((((.(..(((((((((((...(((((((.....)))))))...)))))))))))..).))))))))))))))..........	0	miR5303i	aaaatgtggccggatacgtgt	aaaatgtggccggatacgtgtcggatcctccaaaagtagtgcacttttgaacgatccgacacgggtgcggctacattttgg	[t2199831] chr2-32064509-32064532|1;[t1879087] chr2-32064510-32064531|2;[t1879088] chr2-32064509-32064531|1;[t1798651] chr2-32064509-32064529|1;[t2661828] chr2-32064501-32064522|1;[t1698528] chr2-32064498-32064521|3;[t1751833] chr2-32064499-32064520|1;[t1965138] chr2-32064499-32064519|3;[t1965140] chr2-32064498-32064519|33;[t61508] chr2-32064500-32064518|2;[t61511] chr2-32064499-32064518|2;[t6151…
novelMiR_593	399.42	chr10	+	78462204-78462304	439	299	78462214-78462234	ggactctccgaaaatgtggccggatacgtgtcggatcctccaaaagtagtgcattttttaaggatccgacacgggtgcggctacattttggagagtccgca	.......((.((((((((((((.(..(((((((((((((..((((((.....))))))..)))))))))))))..).))))))))))))))..........	1	miR5303j	aaaatgtggccggatacgtgt	aaaatgtggccggatacgtgtcggatcctccaaaagtagtgcattttttaaggatccgacacgggtgcggctacattttgg	[t2199831] chr10+78462200-78462223|1;[t1879087] chr10+78462201-78462222|2;[t1879088] chr10+78462201-78462223|1;[t1798651] chr10+78462203-78462223|1;[t2661828] chr10+78462210-78462231|1;[t1698528] chr10+78462211-78462234|3;[t1751833] chr10+78462212-78462233|1;[t1965138] chr10+78462213-78462233|3;[t1965140] chr10+78462213-78462234|33;[t61508] chr10+78462214-78462232|2;[t61511] chr10+78462214-784622…
novelMiR_16997	399.42	chr15	-	64652811-64652910	439	299	64652880-64652900	ggactctccgaaaatgtggccggatacgtgtcggatcctccaaaagtagtgcatttttaaggatccgacacgggtgcggctacattttggagagtccgcg	.......((.((((((((((((.(..(((((((((((((..((((((.....)))))).)))))))))))))..).))))))))))))))..........	1	miR5303k	aaaatgtggccggatacgtgt	aaaatgtggccggatacgtgtcggatcctccaaaagtagtgcatttttaaggatccgacacgggtgcggctacattttgg	[t2577556] chr15-64652967-64652989|1;[t1863277] chr15-64652904-64652921|1;[t2592728] chr15-64652900-64652920|1;[t1407471] chr15-64652900-64652919|1;[t1407472] chr15-64652896-64652919|1;[t1798651] chr15-64652891-64652911|1;[t2661828] chr15-64652883-64652904|1;[t1698528] chr15-64652880-64652903|3;[t1751833] chr15-64652881-64652902|1;[t1965138] chr15-64652881-64652901|3;[t1965140] chr15-64652880-646…
novelMiR_6713	397.67	chr25	+	92191524-92191624	439	299	92191534-92191554	gactcctccgaaaatgtggccggatacgtgtcggatcctccaaaagtagtgcatttttgaaggatccggcacgggtgcggctacattttggagagtccgcg	.......((.((((((((((((.(..(((((((((((((.(((((((.....))))))).)))))))))))))..).))))))))))))))..........	1	miR5303l	aaaatgtggccggatacgtgt	aaaatgtggccggatacgtgtcggatcctccaaaagtagtgcatttttgaaggatccggcacgggtgcggctacattttgg	[t1568074] chr25+92191447-92191470|1;[t1879066] chr25+92191520-92191541|1;[t2661828] chr25+92191530-92191551|1;[t1698528] chr25+92191531-92191554|3;[t1751833] chr25+92191532-92191553|1;[t1965138] chr25+92191533-92191553|3;[t1965140] chr25+92191533-92191554|33;[t61508] chr25+92191534-92191552|2;[t61511] chr25+92191534-92191553|2;[t61515] chr25+92191534-92191554|692;[t166458] chr25+92191535-9219155…
novelMiR_15505	396.79	chr11	-	73420690-73420790	439	299	73420760-73420780	ggactctccgaaaatgtggccggatacgtgtcggatcctccaaaagtagtgcatttttgaaggatccgacacgggtgcggctacattttggaaagtccgcg	.......((.((((((((((((.(..(((((((((((((.(((((((.....))))))).)))))))))))))..).))))))))))))))..........	0	miR5303m	aaaatgtggccggatacgtgt	aaaatgtggccggatacgtgtcggatcctccaaaagtagtgcatttttgaaggatccgacacgggtgcggctacattttgg	[t1863277] chr11-73420784-73420801|1;[t2592728] chr11-73420780-73420800|1;[t1407471] chr11-73420780-73420799|1;[t1407472] chr11-73420776-73420799|1;[t1798651] chr11-73420771-73420791|1;[t2661828] chr11-73420763-73420784|1;[t1698528] chr11-73420760-73420783|3;[t1751833] chr11-73420761-73420782|1;[t1965138] chr11-73420761-73420781|3;[t1965140] chr11-73420760-73420781|33;[t61508] chr11-73420762-7342…
novelMiR_2929	392.39	chr16	+	93373414-93373514	439	299	93373424-93373444	ggactctccgaaaatgtggccggatacgtgtcggatcctccaaaagtagtgcatttttgaaggatccgacacgggtgcgactacattttggagagtccgcg	.......((.(((((((((.((.(..(((((((((((((.(((((((.....))))))).)))))))))))))..).)).)))))))))))..........	0	miR5303n	aaaatgtggccggatacgtgt	aaaatgtggccggatacgtgtcggatcctccaaaagtagtgcatttttgaaggatccgacacgggtgcgactacattttgg	[t2503892] chr16+93373400-93373420|2;[t2199831] chr16+93373410-93373433|1;[t1879087] chr16+93373411-93373432|2;[t1879088] chr16+93373411-93373433|1;[t1798651] chr16+93373413-93373433|1;[t2661828] chr16+93373420-93373441|1;[t1698528] chr16+93373421-93373444|3;[t1751833] chr16+93373422-93373443|1;[t1965138] chr16+93373423-93373443|3;[t1965140] chr16+93373423-93373444|33;[t61508] chr16+93373424-9337…
novelMiR_4986	391.22	chr21	+	45707968-45708068	439	299	45707978-45707998	ggactctccgaaaatgtggccggatacgtgtcggatcctccaaaagtagtgcatttttgaaggatccgacacgggtgcgactacattttggagagtccgcg	.......((.(((((((((.((.(..(((((((((((((.(((((((.....))))))).)))))))))))))..).)).)))))))))))..........	1	miR5303n	aaaatgtggccggatacgtgt	aaaatgtggccggatacgtgtcggatcctccaaaagtagtgcatttttgaaggatccgacacgggtgcgactacattttgg	[t2199831] chr21+45707964-45707987|1;[t1879087] chr21+45707965-45707986|2;[t1879088] chr21+45707965-45707987|1;[t1798651] chr21+45707967-45707987|1;[t2661828] chr21+45707974-45707995|1;[t1698528] chr21+45707975-45707998|3;[t1751833] chr21+45707976-45707997|1;[t1965138] chr21+45707977-45707997|3;[t1965140] chr21+45707977-45707998|33;[t61508] chr21+45707978-45707996|2;[t61511] chr21+45707978-457079…
novelMiR_3725	388.5	chr18	+	99874674-99874774	439	299	99874684-99874704	ggtgtctccgaaaatgtggccggatacgtgtcggattgtccaaaaatagtgcatttttgaaggatccgacacgggtgcggctacattttggagagttcgcg	.......((.((((((((((((.(..(((((((((((.(.(((((((.....))))))).).)))))))))))..).))))))))))))))..........	1	miR5303o	aaaatgtggccggatacgtgt	aaaatgtggccggatacgtgtcggattgtccaaaaatagtgcatttttgaaggatccgacacgggtgcggctacattttgg	[t2661828] chr18+99874680-99874701|1;[t1698528] chr18+99874681-99874704|3;[t1751833] chr18+99874682-99874703|1;[t1965138] chr18+99874683-99874703|3;[t1965140] chr18+99874683-99874704|33;[t61508] chr18+99874684-99874702|2;[t61511] chr18+99874684-99874703|2;[t61515] chr18+99874684-99874704|692;[t166458] chr18+99874685-99874704|1;[t166459] chr18+99874685-99874705|1;[t486075] chr18+99874686-99874704|…
novelMiR_7140	388.43	chr26	+	104615150-104615250	439	299	104615160-104615180	ggactctccgaaaatgtggccggatacgtgtcggatcctccaaaagtagtgcatttttaaaggatcctacacgggtgcggctacatttttgagagtccacg	.......(.(((((((((((((.(..(((((.(((((((..((((((.....))))))..))))))).)))))..).))))))))))))))..........	0	miR5303p	aaaatgtggccggatacgtgt	aaaatgtggccggatacgtgtcggatcctccaaaagtagtgcatttttaaaggatcctacacgggtgcggctacatttttg	[t2199831] chr26+104615146-104615169|1;[t1879087] chr26+104615147-104615168|2;[t1879088] chr26+104615147-104615169|1;[t1798651] chr26+104615149-104615169|1;[t2661828] chr26+104615156-104615177|1;[t1698528] chr26+104615157-104615180|3;[t1751833] chr26+104615158-104615179|1;[t1965138] chr26+104615159-104615179|3;[t1965140] chr26+104615159-104615180|33;[t61508] chr26+104615160-104615178|2;[t61511] c…
novelMiR_5148	386.46	chr21	+	99831870-99831970	439	299	99831880-99831900	ggactatccgaaaatgtggccggatacgtgtcggatcctccaaaaatagtgcatttttgaaagatccgacacgggtgcggctacattttgtagagtccgcg	..........((((((((((((.(..(((((((((((...(((((((.....)))))))...)))))))))))..).))))))))))))............	0	miR5303q	aaaatgtggccggatacgtgt	aaaatgtggccggatacgtgtcggatcctccaaaaatagtgcatttttgaaagatccgacacgggtgcggctacattttgt	[t2661828] chr21+99831876-99831897|1;[t1698528] chr21+99831877-99831900|3;[t1751833] chr21+99831878-99831899|1;[t1965138] chr21+99831879-99831899|3;[t1965140] chr21+99831879-99831900|33;[t61508] chr21+99831880-99831898|2;[t61511] chr21+99831880-99831899|2;[t61515] chr21+99831880-99831900|692;[t166458] chr21+99831881-99831900|1;[t166459] chr21+99831881-99831901|1;[t486075] chr21+99831882-99831900|…
novelMiR_13437	388.54	chr6	+	99382422-99382521	439	293	99382432-99382452	ggactctctgaaaatgtggccggatacgtgtcagatcctccaaaagtagagcatttttgaaggatccgacacgggtgcggctacagtttggagagtccgc	..........((..((((((((.(..((((((.((((((.(((((((.....))))))).)))))).))))))..).)))))))).))............	1	miR5303r	aaaatgtggccggatacgtgt	aaaatgtggccggatacgtgtcagatcctccaaaagtagagcatttttgaaggatccgacacgggtgcggctacagtttg	[t449677] chr6+99382408-99382426|1;[t449678] chr6+99382408-99382428|2;[t449682] chr6+99382408-99382430|1;[t1287675] chr6+99382409-99382429|3;[t2742326] chr6+99382410-99382430|1;[t1863240] chr6+99382411-99382430|2;[t1406500] chr6+99382413-99382430|3;[t1406504] chr6+99382413-99382431|1;[t2941447] chr6+99382414-99382435|1;[t2941448] chr6+99382414-99382436|1;[t2424274] chr6+99382415-99382438|1;[t2854…
novelMiR_787	391.46	chr11	+	24800844-24800944	439	0	24800854-24800874	ggactctccgaaaatgtggccggatacgtgtcggatcctccaaaagtagtgcatttttgaaggatccgacacgggtgcggctacatttaggagagtccgcg	.......((..(((((((((((.(..(((((((((((((.(((((((.....))))))).)))))))))))))..).))))))))))).))..........	1	miR5303s	aaaatgtggccggatacgtgt	aaaatgtggccggatacgtgtcggatcctccaaaagtagtgcatttttgaaggatccgacacgggtgcggctacatttagg	[t3046516] chr11+24800831-24800848|1;[t3046517] chr11+24800831-24800851|1;[t3046518] chr11+24800831-24800852|3;[t2199831] chr11+24800840-24800863|1;[t1879087] chr11+24800841-24800862|2;[t1879088] chr11+24800841-24800863|1;[t1798651] chr11+24800843-24800863|1;[t2661828] chr11+24800850-24800871|1;[t1698528] chr11+24800851-24800874|3;[t1751833] chr11+24800852-24800873|1;[t1965138] chr11+24800853-248…
novelMiR_6740	390.19	chr25	+	101139117-101139217	439	0	101139127-101139147	ggactctccgaaaatgtggccggatacgtgtcggatcctccaaaagtagtgcatttttgacggatccgacacgggtgcagttacattttggagagtccgcg	.......((.((((((((((.(.(..((((((((((((..(((((((.....)))))))..))))))))))))..).).))))))))))))..........	0	miR5303t	aaaatgtggccggatacgtgt	aaaatgtggccggatacgtgtcggatcctccaaaagtagtgcatttttgacggatccgacacgggtgcagttacattttgg	[t3208219] chr25+101139099-101139122|1;[t326025] chr25+101139103-101139125|1;[t2199831] chr25+101139113-101139136|1;[t1879087] chr25+101139114-101139135|2;[t1879088] chr25+101139114-101139136|1;[t1798651] chr25+101139116-101139136|1;[t2661828] chr25+101139123-101139144|1;[t1698528] chr25+101139124-101139147|3;[t1751833] chr25+101139125-101139146|1;[t1965138] chr25+101139126-101139146|3;[t1965140]…
novelMiR_5410	381.86	chr22	+	63596486-63596585	439	0	63596496-63596516	ggactctccgaaaatgtggccggatacgtgtcggatcctccaaaagcagtgcatttttgaaggatccgacacgggtgcggctacagtttggagagtccgc	........((((..((((((((.(..(((((((((((((.((((((.......)))))).)))))))))))))..).)))))))).))))..........	1	miR5303u	aaaatgtggccggatacgtgt	aaaatgtggccggatacgtgtcggatcctccaaaagcagtgcatttttgaaggatccgacacgggtgcggctacagtttg	[t2592499] chr22+63596476-63596496|1;[t2941634] chr22+63596478-63596498|1;[t2424794] chr22+63596479-63596502|1;[t2661828] chr22+63596492-63596513|1;[t1698528] chr22+63596493-63596516|3;[t1751833] chr22+63596494-63596515|1;[t1965138] chr22+63596495-63596515|3;[t1965140] chr22+63596495-63596516|33;[t61508] chr22+63596496-63596514|2;[t61511] chr22+63596496-63596515|2;[t61515] chr22+63596496-63596516…
novelMiR_13112	387.71	chr6	+	1350310-1350409	438	0	1350320-1350340	tgactctccgaaaatgtggccggatacgtgtcggatcctccaaaagtagtgcatttttgaaggatctgacacgggtgcggctacatttcggagagtccgc	........(((((.((((((((.(..(((((((((((((.(((((((.....))))))).)))))))))))))..).)))))))))))))..........	1	miR5303v	aaaatgtggccggatacgtgt	aaaatgtggccggatacgtgtcggatcctccaaaagtagtgcatttttgaaggatctgacacgggtgcggctacatttcg	[t2661828] chr6+1350316-1350337|1;[t1698528] chr6+1350317-1350340|3;[t1751833] chr6+1350318-1350339|1;[t1965138] chr6+1350319-1350339|3;[t1965140] chr6+1350319-1350340|33;[t61508] chr6+1350320-1350338|2;[t61511] chr6+1350320-1350339|2;[t61515] chr6+1350320-1350340|692;[t166458] chr6+1350321-1350340|1;[t166459] chr6+1350321-1350341|1;[t486075] chr6+1350322-1350340|1;[t1399732] chr6+1350323-1350340…
novelMiR_4485	387.38	chr20	+	8398717-8398816	438	0	8398727-8398747	ggactctctgaaaatgtggccggatacgtgtcggatcctccaaaagtagtgcatttttgaaggatccgacacgggtgcggctacagtttggagagtccgc	..........((..((((((((.(..(((((((((((((.(((((((.....))))))).)))))))))))))..).)))))))).))............	1	miR5303w	aaaatgtggccggatacgtgt	aaaatgtggccggatacgtgtcggatcctccaaaagtagtgcatttttgaaggatccgacacgggtgcggctacagtttg	[t2854220] chr20+8398712-8398735|1;[t2711224] chr20+8398715-8398734|1;[t1798676] chr20+8398716-8398735|1;[t2756171] chr20+8398723-8398744|2;[t1891382] chr20+8398724-8398747|2;[t1965138] chr20+8398726-8398746|3;[t1965140] chr20+8398726-8398747|33;[t61508] chr20+8398727-8398745|2;[t61511] chr20+8398727-8398746|2;[t61515] chr20+8398727-8398747|692;[t166458] chr20+8398728-8398747|1;[t166459] chr20+83…
novelMiR_26416	379.73	chr37	-	71872084-71872183	414	0	71872153-71872173	ggactctccaaaaatgtggccggatacgtgtcggatcctccaaaagtagtgcatttttgaaggatccgacacgggtgcggctacattttggagagtccgc	........(((((.((((((((.(..(((((((((((((.(((((((.....))))))).)))))))))))))..).)))))))))))))..........	0	miR5303x	aaaatgtggccggatacgtgt	aaaatgtggccggatacgtgtcggatcctccaaaagtagtgcatttttgaaggatccgacacgggtgcggctacattttg	[t20169] chr37-71872153-71872174|6;[t61508] chr37-71872155-71872173|2;[t61511] chr37-71872154-71872173|2;[t61515] chr37-71872153-71872173|692;[t166458] chr37-71872153-71872172|1;[t166459] chr37-71872152-71872172|1;[t486075] chr37-71872153-71872171|1;[t1399732] chr37-71872153-71872170|1;[t1399733] chr37-71872152-71872170|1;[t2883206] chr37-71872147-71872167|1;[t1714427] chr37-71872144-71872164|1;[…
novelMiR_1647	374.82	chr13	+	52993370-52993470	414	0	52993380-52993400	actctccgaaaaaatgtggccggatacgtgttggatcctccaaaagtagtgcatttttgaaggatccgacacgggtgcggctacattttggagagtccgcg	.....(((((...(((((((((.(..(((((((((((((.(((((((.....))))))).)))))))))))))..).))))))))))))))..........	0	miR5303y	aaaatgtggccggatacgtgt	aaaatgtggccggatacgtgttggatcctccaaaagtagtgcatttttgaaggatccgacacgggtgcggctacattttgg	[t2167739] chr13+52993355-52993372|1;[t2167740] chr13+52993355-52993374|2;[t2167741] chr13+52993355-52993375|5;[t20169] chr13+52993379-52993400|6;[t61508] chr13+52993380-52993398|2;[t61511] chr13+52993380-52993399|2;[t61515] chr13+52993380-52993400|692;[t166458] chr13+52993381-52993400|1;[t486075] chr13+52993382-52993400|1;[t1399732] chr13+52993383-52993400|1;[t3097008] chr13+52993400-52993422|1;…
novelMiR_27594	371.8	chr6	-	14272693-14272792	414	0	14272762-14272782	ggatcctctaaaaatgtggccggatacgtgtcggatcctccataagtagtgtatttttgaaggatccgacacgggtgcggctacattttggagagtccgc	........(((((.((((((((.(..(((((((((((((.((.(((((...))))).)).)))))))))))))..).)))))))))))))..........	0	miR5303z	aaaatgtggccggatacgtgt	aaaatgtggccggatacgtgtcggatcctccataagtagtgtatttttgaaggatccgacacgggtgcggctacattttg	[t20169] chr6-14272762-14272783|6;[t61508] chr6-14272764-14272782|2;[t61511] chr6-14272763-14272782|2;[t61515] chr6-14272762-14272782|692;[t166458] chr6-14272762-14272781|1;[t166459] chr6-14272761-14272781|1;[t486075] chr6-14272762-14272780|1;[t1399732] chr6-14272762-14272779|1;[t1399733] chr6-14272761-14272779|1;[t2883206] chr6-14272756-14272776|1;[t1714427] chr6-14272753-14272773|1;[t1996574] c…
novelMiR_5198	366.5	chr22	+	5351844-5351998	388	174	5351854-5351876	ccgatgctcctgtcgcagatgactttcgcccttctctacaacgacccttcatattccctcctttctcaaatctaaatttttacacatagaaatcaaatattttggtgggtgtttagtgtgataagggcgagtcatctgtgacaggatgaaggaaa	........(((((((((((((((..((((((((.((((((((.((((.(((..........(((((.....................)))))..........))).)))))))..))).)).)))))))))))))))))))))))..........	0	miR1919a	tgtcgcagatgactttcgccctt	tgtcgcagatgactttcgcccttctctacaacgacccttcatattccctcctttctcaaatctaaatttttacacatagaaatcaaatattttggtgggtgtttagtgtgataagggcgagtcatctgtgacagg	[t2938320] chr22+5351832-5351852|2;[t2938322] chr22+5351832-5351853|28;[t2682715] chr22+5351851-5351872|1;[t1913392] chr22+5351853-5351874|2;[t2920593] chr22+5351854-5351871|2;[t2920594] chr22+5351854-5351872|4;[t2920596] chr22+5351854-5351873|6;[t2920598] chr22+5351854-5351874|3;[t2920606] chr22+5351854-5351875|19;[t2920610] chr22+5351854-5351876|473;[t2920611] chr22+5351854-5351877|13;[t2703144…
novelMiR_12725	301.21	chr4	+	95198583-95198730	388	174	95198593-95198615	ccggtgctcctgtcgcagatgactttcgcccttctctacaacgacccttcatcaatttacaatgaagaaatcaaataattcagtgtttttctacttggagggtttttagtgtgacaagagcgagtcatctgtgacaggataatggaag	........(((((((((((((((..((((.(((.(((((((.(((((((((.......(((.((((............)))).))).........))))))))).)).))).)).))).)))))))))))))))))))..........	0	miR1919b	tgtcgcagatgactttcgccctt	tgtcgcagatgactttcgcccttctctacaacgacccttcatcaatttacaatgaagaaatcaaataattcagtgtttttctacttggagggtttttagtgtgacaagagcgagtcatctgtgacagg	[t2938316] chr4+95198571-95198592|1;[t2682715] chr4+95198590-95198611|1;[t1913392] chr4+95198592-95198613|2;[t2920593] chr4+95198593-95198610|2;[t2920594] chr4+95198593-95198611|4;[t2920596] chr4+95198593-95198612|6;[t2920598] chr4+95198593-95198613|3;[t2920606] chr4+95198593-95198614|19;[t2920610] chr4+95198593-95198615|473;[t2920611] chr4+95198593-95198616|13;[t2703144] chr4+95198595-95198612|1…
novelMiR_5895	283.52	chr23	+	90226791-90226892	327	224	90226861-90226882	gcggaagtggagaaacaacacttgctaaaagaaattccttttagcaactcaatattaggctttggagtttttttagccagagttgttttccctcttctcaac	..(((((.((..(((((((.((.((((((((((.((((....(((.............)))..)))))))))))))).)).)))))))..)).)))))....	0	miR6024	ttttagccagagttgttttccc	agaaacaacacttgctaaaagaaattccttttagcaactcaatattaggctttggagtttttttagccagagttgttttccc	[t780843] chr23+90226801-90226822|4;[t3211083] chr23+90226861-90226879|1;[t3211086] chr23+90226861-90226880|7;[t3211088] chr23+90226861-90226881|57;[t3211090] chr23+90226861-90226882|453;[t3211094] chr23+90226861-90226883|6;[t3142469] chr23+90226862-90226881|3;[t3142470] chr23+90226862-90226882|23;[t2977645] chr23+90226863-90226882|1;
novelMiR_12220	440.77	chr37	+	207026448-207026554	325	341	207026458-207026478	gtaactcaggtattggcctggttcactcagacaacaagatgaaactatttgaatattgaatggtggagttttggtttgattgagccgtgccaatatctcagtttctc	........(((((((((.(((((((.((((((..((((((...((((((..(...)..))))))...)))))))))))).))))))).)))))))))..........	0	miR171e	tattggcctggttcactcaga	tattggcctggttcactcagacaacaagatgaaactatttgaatattgaatggtggagttttggtttgattgagccgtgccaatatc	[t1015952] chr37+207026455-207026475|8;[t1015953] chr37+207026455-207026478|11;[t2601427] chr37+207026458-207026475|10;[t2601428] chr37+207026458-207026476|1;[t2601432] chr37+207026458-207026477|25;[t2601433] chr37+207026458-207026478|628;[t1491027] chr37+207026459-207026478|1;[t3100619] chr37+207026460-207026478|1;[t2834503] chr37+207026524-207026541|2;[t2834504] chr37+207026524-207026542|1;[t28…
novelMiR_22264	215.73	chr28	-	51687546-51687644	323	61	51687556-51687576	tatgaatttgtttgttgatggtcatctattcatcattctgcatagtttttgcacccattatcctatggttagatgaacatcaacaaacatcttcatcac	.(((((..((((((((((((.(((((((.........................................))))))).))))))))))))..)))))...	0	miR827a	ttagatgaacatcaacaaaca	tttgttgatggtcatctattcatcattctgcatagtttttgcacccattatcctatggttagatgaacatcaacaaaca	[t2558831] chr28-51687628-51687648|1;[t2582135] chr28-51687623-51687644|1;[t1323202] chr28-51687623-51687643|1;[t2802315] chr28-51687622-51687642|1;[t3206705] chr28-51687618-51687638|1;[t3205832] chr28-51687615-51687634|3;[t3205833] chr28-51687614-51687634|14;[t3127471] chr28-51687615-51687633|1;[t2976441] chr28-51687557-51687576|49;[t2976442] chr28-51687556-51687576|331;[t2976444] chr28-51687555…
novelMiR_2542	214.95	chr15	+	92623416-92623514	323	61	92623484-92623504	tatgaatttgtttgttgatggtcatctattcatcattctgcatagtttttgcacccattatcctatggttagatgaacatcaacaaacatcttcatcac	.(((((..((((((((((((.(((((((.........................................))))))).))))))))))))..)))))...	1	miR827b	ttagatgaacatcaacaaaca	tttgttgatggtcatctattcatcattctgcatagtttttgcacccattatcctatggttagatgaacatcaacaaaca	[t2582135] chr15+92623416-92623437|1;[t1323202] chr15+92623417-92623437|1;[t2802315] chr15+92623418-92623438|1;[t3206705] chr15+92623422-92623442|1;[t3205832] chr15+92623426-92623445|3;[t3205833] chr15+92623426-92623446|14;[t3127471] chr15+92623427-92623445|1;[t2976441] chr15+92623484-92623503|49;[t2976442] chr15+92623484-92623504|331;[t2976444] chr15+92623484-92623505|2;[t2976445] chr15+92623484…
novelMiR_16129	219.15	chr13	-	33314390-33314589	297	0	33314559-33314579	ttgagcaagatggagaagcagggcatgtgcattactaactcatgctcgaacgggacagcggccggtctgtttttcgaggtgggattttcaccgagaaaaacaaaggggtttggatgtatgtgcaacagtagtattttgcacattgtatgtgattctctgtgataaatgagttactttttcatgtgcccctcttctccatc	........((((((((((..(((((((((......((((((((..(((...............................................................................................................)))...))))))))......)))))))))..))))))))))	0	novel12	tggagaagcagggcatgtgca	tggagaagcagggcatgtgcattactaactcatgctcgaacgggacagcggccggtctgtttttcgaggtgggattttcaccgagaaaaacaaaggggtttggatgtatgtgcaacagtagtattttgcacattgtatgtgattctctgtgataaatgagttactttttcatgtgcccctcttctccatc	[t2871960] chr13-33314562-33314579|6;[t2871965] chr13-33314560-33314579|98;[t2871966] chr13-33314559-33314579|326;[t2916860] chr13-33314427-33314446|1;[t1651636] chr13-33314390-33314410|3;
novelMiR_19407	265.18	chr20	-	99525897-99526019	289	0	99525907-99525927	ttctaagtaacatccgaaacttgaagtggtagggaaaaagttgtagataagtgcaaaggtttcctttagttctaaagacaattactagtttattaagttccgactaagaggttgaagagcaga	((((...((((.((((.((((((((.(((((...................................................))))).)...))))))).)).....)).)))).))))....	1	novel13	ttaagttccgactaagaggtt	catccgaaacttgaagtggtagggaaaaagttgtagataagtgcaaaggtttcctttagttctaaagacaattactagtttattaagttccgactaagaggtt	[t2297277] chr20-99526077-99526098|1;[t2364194] chr20-99526077-99526097|1;[t2748062] chr20-99526051-99526074|2;[t3128049] chr20-99526039-99526060|1;[t1641698] chr20-99525991-99526009|1;[t2547137] chr20-99525971-99525990|2;[t2547138] chr20-99525969-99525990|5;[t2547139] chr20-99525967-99525990|1;[t990056] chr20-99525966-99525989|1;[t49319] chr20-99525961-99525984|1;[t2836999] chr20-99525948-995259…
novelMiR_18242	4.11	chr18	-	90787381-90787536	260	430	90787391-90787414	taccggtccagcataatatactagagtttggagcactggtgctctaatctccagtatattatactggagccagcaaagtataccggtccagcataatatgctggaagttcatacacaagtgcaccgaactctagtatattatgctggaccggtctc	.((((((((((((((((((((((((((((((.(((((.(((....((..(((((((((((((.(((((.((.............))))))).)))))))))))))..))....))).))))).))))))))))))))))))))))))))))))...	0	novel14	accgaactctagtatattatgctg	gcataatatactagagtttggagcactggtgctctaatctccagtatattatactggagccagcaaagtataccggtccagcataatatgctggaagttcatacacaagtgcaccgaactctagtatattatgctg	[t1140395] chr18-90787514-90787537|1;[t1636246] chr18-90787405-90787427|1;[t1132871] chr18-90787404-90787426|1;[t1132872] chr18-90787403-90787426|1;[t553430] chr18-90787401-90787424|3;[t1592907] chr18-90787402-90787423|2;[t548130] chr18-90787399-90787422|1;[t377513] chr18-90787397-90787420|4;[t2143695] chr18-90787393-90787416|1;[t1598314] chr18-90787392-90787415|12;[t613619] chr18-90787393-907874…
novelMiR_17775	195.14	chr17	-	61961987-61962101	244	0	61961997-61962017	tcttaagaatggttcgggtgggggattctcttaagaataaagaattagaatagaatctaattcatgttcatgttaacagaagagcggatccaataccaagacgcttgagagaaaa	(((((((....(((..((((..((((((.(((.................................................))).))))))..))))..))).))))))).....	1	novel15a	cggatccaataccaagacgct	ggttcgggtgggggattctcttaagaataaagaattagaatagaatctaattcatgttcatgttaacagaagagcggatccaataccaagacgct	[t2480918] chr17-61962284-61962304|1;[t2774203] chr17-61962192-61962211|1;[t2774204] chr17-61962190-61962211|1;[t1926851] chr17-61962189-61962210|1;[t3009658] chr17-61962188-61962209|1;[t2635225] chr17-61962187-61962208|1;[t1624264] chr17-61962189-61962207|1;[t949299] chr17-61962184-61962206|1;[t2566724] chr17-61962180-61962199|1;[t890142] chr17-61962148-61962165|1;[t3226158] chr17-61962143-61962…
novelMiR_21273	195.14	chr25	-	97172147-97172261	244	0	97172157-97172177	tcttaagaatggttcgggtgggggattctcttaagaataaagaattagaatagaatctaattcatgttcatgttaacagaagagcggatccaataccaagacgcttgagagaaaa	(((((((....(((..((((..((((((.(((.................................................))).))))))..))))..))).))))))).....	0	novel15b	cggatccaataccaagacgct	ggttcgggtgggggattctcttaagaataaagaattagaatagaatctaattcatgttcatgttaacagaagagcggatccaataccaagacgct	[t2139503] chr25-97173419-97173436|2;[t2231879] chr25-97173406-97173424|1;[t2149144] chr25-97173399-97173421|1;[t2604413] chr25-97173342-97173363|2;[t3152086] chr25-97173341-97173361|1;[t3152087] chr25-97173340-97173361|3;[t3152088] chr25-97173339-97173361|2;[t2618423] chr25-97173339-97173359|1;[t1037276] chr25-97173337-97173356|1;[t1037278] chr25-97173335-97173356|1;[t1503727] chr25-97173316-971…
novelMiR_26924	195.14	chr4	-	16256710-16256824	244	0	16256720-16256740	tcttaagaatggttcgggtgggggattctcttaagaataaagaattagaatagaatctaattcatgttcatgttaacagaagagcggatccaataccaagacgcttgagagaaaa	(((((((....(((..((((..((((((.(((.................................................))).))))))..))))..))).))))))).....	0	novel15c	cggatccaataccaagacgct	ggttcgggtgggggattctcttaagaataaagaattagaatagaatctaattcatgttcatgttaacagaagagcggatccaataccaagacgct	[t783435] chr4-16256843-16256866|1;[t317384] chr4-16256843-16256863|2;[t895810] chr4-16256840-16256862|1;[t2146256] chr4-16256840-16256861|1;[t783117] chr4-16256836-16256859|1;[t109749] chr4-16256836-16256857|1;[t303135] chr4-16256836-16256856|1;[t863111] chr4-16256838-16256855|1;[t863112] chr4-16256837-16256855|2;[t863113] chr4-16256835-16256855|1;[t2081957] chr4-16256836-16256854|2;[t1037583] c…
novelMiR_25748	193.44	chr35	-	137927004-137927118	244	0	137927014-137927034	tcttaagaatggttcgggtgggggattctcttaagaataaagaattagaatagaatctaattcatgttcatgttaacagaagagcggatccaataccaagacgcttgagagaaaa	(((((((....(((..((((..((((((.(((.................................................))).))))))..))))..))).))))))).....	1	novel15d	cggatccaataccaagacgct	ggttcgggtgggggattctcttaagaataaagaattagaatagaatctaattcatgttcatgttaacagaagagcggatccaataccaagacgct	[t2907814] chr35-137927092-137927109|2;[t2720392] chr35-137927087-137927105|1;[t282138] chr35-137927062-137927079|1;[t1283193] chr35-137927043-137927064|1;[t300777] chr35-137927016-137927039|1;[t2181695] chr35-137927016-137927035|1;[t2181697] chr35-137927015-137927035|2;[t2181701] chr35-137927014-137927035|49;[t1802780] chr35-137927017-137927034|1;[t1802784] chr35-137927015-137927034|18;[t1802788…
novelMiR_20474	192.38	chr23	-	82052321-82052435	244	0	82052331-82052351	gattctcgctggttcgggtgggggattctcttaagaataaagaattagaatagaatctaattcatgttcatgttaacagaagagcggatccaataccaagacgcttgagagaaaa	...........(((..((((..((((((.(((.................................................))).))))))..))))..))).............	0	novel15e	cggatccaataccaagacgct	ggttcgggtgggggattctcttaagaataaagaattagaatagaatctaattcatgttcatgttaacagaagagcggatccaataccaagacgct	[t2774203] chr23-82052549-82052568|1;[t2774204] chr23-82052547-82052568|1;[t1926851] chr23-82052546-82052567|1;[t3009658] chr23-82052545-82052566|1;[t2635225] chr23-82052544-82052565|1;[t1624264] chr23-82052546-82052564|1;[t949299] chr23-82052541-82052563|1;[t2907814] chr23-82052432-82052449|2;[t2907814] chr23-82052409-82052426|2;[t2720392] chr23-82052404-82052422|1;[t282138] chr23-82052379-82052…
novelMiR_3444	190.06	chr18	+	24051541-24051640	230	134	24051551-24051570	acatgcggcttaatgggcttgatatcttgctaaacattagggataaggtgctagacctctaatgttttgcgagatatcaaacccattaagccacaagttg	........(((((((((.((((((((((((.(((((((((((..............))))))))))).)))))))))))).)))))))))..........	1	novel16	taatgggcttgatatcttgc	taatgggcttgatatcttgctaaacattagggataaggtgctagacctctaatgttttgcgagatatcaaacccattaag	[t2954364] chr18+24051502-24051521|1;[t2450889] chr18+24051507-24051527|2;[t2450890] chr18+24051507-24051528|2;[t634852] chr18+24051510-24051530|1;[t1888713] chr18+24051512-24051531|1;[t2770845] chr18+24051513-24051533|4;[t2770846] chr18+24051513-24051534|1;[t2454249] chr18+24051516-24051537|3;[t118549] chr18+24051517-24051537|2;[t118550] chr18+24051517-24051540|1;[t326466] chr18+24051518-2405153…
novelMiR_13562	195.15	chr7	+	31976887-31976990	184	85	31976897-31976917	attttgcacatgacatcttcaaaacccactatgttcttacacttcatcactatagtgtgtgtacagagaaatagtgggtattgaagatgttatgcctaaaatag	........((((((((((((((.(((((((((.(((((((((.....(((....))).))))).))))..))))))))).))))))))))))))..........	0	miR6147	tgacatcttcaaaacccacta	tgacatcttcaaaacccactatgttcttacacttcatcactatagtgtgtgtacagagaaatagtgggtattgaagatgttatg	[t1548915] chr7+31976887-31976907|2;[t3225930] chr7+31976888-31976907|1;[t1595710] chr7+31976893-31976911|1;[t1595711] chr7+31976893-31976912|2;[t1324818] chr7+31976896-31976916|1;[t2804535] chr7+31976897-31976914|1;[t2804540] chr7+31976897-31976916|58;[t2804541] chr7+31976897-31976917|209;[t2773540] chr7+31976902-31976923|1;[t146051] chr7+31976955-31976975|2;[t1178387] chr7+31976957-31976978|1;[…
novelMiR_27255	143.69	chr5	-	15639631-15639790	175	83	15639641-15639661	tacatggttgtgggtagcagaggtttttgtgtgaaacacgggaggcgagaatacgtgctcttttgatggaagcaattatcaaataagggcaacaacatatgatatttaatgaacgccttatgtttcacataaaaccttctgcgatccataaccatgttaa	.((((((((((((((.(((((((.((((((((((((((...((((((..................................................................)))))).)))))))))))))).))))))).))))))))))))))...	0	novel17	taaaaccttctgcgatccata	tgggtagcagaggtttttgtgtgaaacacgggaggcgagaatacgtgctcttttgatggaagcaattatcaaataagggcaacaacatatgatatttaatgaacgccttatgtttcacataaaaccttctgcgatccata	[t3123240] chr5-15639760-15639783|1;[t2896854] chr5-15639760-15639780|2;[t2446839] chr5-15639644-15639661|3;[t2446843] chr5-15639642-15639661|32;[t2446844] chr5-15639641-15639661|206;[t2446845] chr5-15639638-15639661|3;[t26777] chr5-15639642-15639660|1;[t79762] chr5-15639641-15639659|4;[t79763] chr5-15639639-15639659|12;[t79764] chr5-15639638-15639659|1;[t2761880] chr5-15639634-15639653|1;[t27618…
novelMiR_1452	147.08	chr12	+	103288504-103288639	175	67	103288609-103288629	gagtaaactatggcaacttcttcatcatgccaactgccttctactcaccacttgtttgagatatcggagtttgaacaaaaagagagagtcttttggcagttatggcttgttgaagaagtttccatcatttactagc	.((((((..((((.((((((((((.((.((((((((((....((((.((..(((((..((.........))..)))))...).).)))).....))))))..)))).)).)))))))))).))))..))))))...	0	miR6144a	cttgttgaagaagtttccatc	tggcaacttcttcatcatgccaactgccttctactcaccacttgtttgagatatcggagtttgaacaaaaagagagagtcttttggcagttatggcttgttgaagaagtttccatc	[t2881360] chr12+103288514-103288533|2;[t2881362] chr12+103288514-103288534|37;[t2774353] chr12+103288522-103288541|1;[t3011745] chr12+103288524-103288544|2;[t1079303] chr12+103288601-103288623|1;[t2587968] chr12+103288604-103288624|1;[t1946857] chr12+103288609-103288626|1;[t1946861] chr12+103288609-103288628|2;[t1946863] chr12+103288609-103288629|223;[t3127146] chr12+103288610-103288629|16;
novelMiR_1069	146.06	chr11	+	102056969-102057095	175	67	102057065-102057085	gagtaaactatggcaacttcttcatcatgccaactgccttctactcaccacatgtttgcgatatccaaatatcaaagagtgttttggcagttatgacttgttgaagaagtttccatcatttactagc	.((((((..((((.((((((((((.((.(.((((((((...(((((.....(((((((.(....))))))))....)))))....))))))..)).).)).)))))))))).))))..))))))...	1	miR6144b	cttgttgaagaagtttccatc	tggcaacttcttcatcatgccaactgccttctactcaccacatgtttgcgatatccaaatatcaaagagtgttttggcagttatgacttgttgaagaagtttccatc	[t2881360] chr11+102056979-102056998|2;[t2881362] chr11+102056979-102056999|37;[t2774353] chr11+102056987-102057006|1;[t3011745] chr11+102056989-102057009|2;[t1946857] chr11+102057065-102057082|1;[t1946861] chr11+102057065-102057084|2;[t1946863] chr11+102057065-102057085|223;[t3127146] chr11+102057066-102057085|16;
novelMiR_12582	196.77	chr4	+	55502554-55502658	159	103	55502628-55502648	atgttcaacaggggcaacgtgagatcatatgtaccacattttttgtttttgataattttagtaattgtaatacatatgttctcaggtcggccctgtagaactatt	..((((.((((((.(.((.(((((.((((((((.....................................)))))))).))))).)).).)))))).))))....	1	novel18	tatgttctcaggtcggccctg	ggggcaacgtgagatcatatgtaccacattttttgtttttgataattttagtaattgtaatacatatgttctcaggtcggccctg	[t3002458] chr4+55502557-55502577|1;[t1003500] chr4+55502563-55502584|1;[t2274492] chr4+55502564-55502582|2;[t2274494] chr4+55502564-55502583|7;[t2274496] chr4+55502564-55502584|82;[t2274499] chr4+55502564-55502585|20;[t2274500] chr4+55502564-55502586|8;[t1639312] chr4+55502626-55502647|1;[t1204243] chr4+55502627-55502647|2;[t1204245] chr4+55502627-55502648|27;[t1204247] chr4+55502627-55502649|2;…
novelMiR_19196	181.98	chr20	-	42164582-42164710	140	194	42164592-42164615	attgattctacaaatgtgtcttaatctctgctatgactgtgatttaataatcctacagttggtattgttggaatttggatttacgttaattggttatagcctgaaaggatagtgacgtggcccaagtgg	.(((...((((.....((((((..((...((((((((((((((((((...(((.(((((....))))).)))..))))).)))).......)))))))))..)).)))))).....))))..)))....	0	novel19	atagcctgaaaggatagtgacgtg	caaatgtgtcttaatctctgctatgactgtgatttaataatcctacagttggtattgttggaatttggatttacgttaattggttatagcctgaaaggatagtgacgtg	[t1535199] chr20-42165056-42165078|2;[t2404730] chr20-42165046-42165066|1;[t515382] chr20-42165040-42165063|2;[t2408809] chr20-42165035-42165058|1;[t2566776] chr20-42165033-42165056|17;[t1167532] chr20-42165033-42165055|4;[t1167535] chr20-42165032-42165055|295;[t2537081] chr20-42165032-42165054|2;[t2537082] chr20-42165031-42165054|5;[t908326] chr20-42165033-42165053|1;[t908328] chr20-42165032-421…
novelMiR_24269	188.84	chr32	-	72669849-72670048	119	0	72670015-72670038	acagaatgagaaggacggatcttcaatttatagaactccaaaccttttcctacaagaaaaaggactagccaagtataggagaattataatttccttctacaaaaaggaaaaccaaatatggtaataaaattatggcaaacacctaacaattctcccccttggccggaattttctgacaaaataaacttgatccactttct	........((((((..(((((....((((.(((((.(((.............................................................................................................................)))...)))))...))))......))))).))))))	1	novel20	aaggacggatcttcaatttataga	aaggacggatcttcaatttatagaactccaaaccttttcctacaagaaaaaggactagccaagtataggagaattataatttccttctacaaaaaggaaaaccaaatatggtaataaaattatggcaaacacctaacaattctcccccttggccggaattttctgacaaaataaacttgatccactttct	[t567378] chr32-72670030-72670048|1;[t2007926] chr32-72670022-72670045|1;[t336491] chr32-72670016-72670038|3;[t336492] chr32-72670015-72670038|285;[t949826] chr32-72670016-72670037|3;[t949827] chr32-72670015-72670037|41;[t949828] chr32-72670014-72670037|26;[t2226521] chr32-72670015-72670036|1;[t2226522] chr32-72670014-72670036|1;[t2226523] chr32-72670013-72670036|2;[t952079] chr32-72669965-726699…
novelMiR_24391	95.49	chr32	-	105973418-105973511	114	63	105973478-105973501	aatcacacaaacttcagcattctagtagacgagcctgaagttgtttgtaattcctaaacttaagcattctactagctgaagttttgttctctat	........((((((((((....(((((((...((...(((((..............)))))..))..)))))))))))))))))..........	0	novel21a	acttcagcattctagtagacgagc	acttcagcattctagtagacgagcctgaagttgtttgtaattcctaaacttaagcattctactagctgaagttt	[t2184] chr32-105973559-105973578|1;[t95989] chr32-105973480-105973503|63;[t264920] chr32-105973479-105973502|27;[t759451] chr32-105973480-105973501|1;[t759455] chr32-105973478-105973501|72;[t1926717] chr32-105973480-105973500|4;[t1926719] chr32-105973477-105973500|1;[t3009090] chr32-105973479-105973499|1;[t3009093] chr32-105973478-105973499|2;[t3009096] chr32-105973476-105973499|2;[t2633798] chr…
novelMiR_23864	105.78	chr31	-	68232437-68232585	114	0	68232447-68232470	ttttcgggtcacgttttaacttgtgctcgctttgcaaaaaaaaaaaatggaagcgtacccactttttcgcgtaacttcagcatacggggctgaagtagcaaagacatcacacaaaacttcagcattctagtagacgagcctgaagaacc	(((((((((..(((((..(((.(((((..((((((..............................................................)))))).................)))))...)))))))).)))))))))...	0	novel21b	acttcagcattctagtagacgagc	acgttttaacttgtgctcgctttgcaaaaaaaaaaaatggaagcgtacccactttttcgcgtaacttcagcatacggggctgaagtagcaaagacatcacacaaaacttcagcattctagtagacgagc	[t2341718] chr31-68232555-68232578|1;[t2627297] chr31-68232555-68232577|1;[t701748] chr31-68232553-68232575|1;[t701749] chr31-68232552-68232575|4;[t1840962] chr31-68232551-68232574|3;[t2955161] chr31-68232550-68232570|1;[t2955162] chr31-68232547-68232570|1;[t2468757] chr31-68232547-68232569|1;[t267894] chr31-68232545-68232568|3;[t769681] chr31-68232544-68232567|1;[t682213] chr31-68232479-68232502…
novelMiR_2077	105.12	chr14	+	63875991-63876139	114	0	63876106-63876129	ttttcaggtcacgttttaacttgtgctcgctttgcaaaaaaaataattggaaacatacccactttttcgcgtaacttcagcatacggggctgaagtagcaaaggcatcacacaaaacttcagcattctagtagacgagcctgaagaacc	(((((((((..(((((..(((.((((((.((((((..............................................................)))))))................)))))...)))))))).)))))))))...	0	novel21c	acttcagcattctagtagacgagc	acgttttaacttgtgctcgctttgcaaaaaaaataattggaaacatacccactttttcgcgtaacttcagcatacggggctgaagtagcaaaggcatcacacaaaacttcagcattctagtagacgagc	[t2341718] chr14+63875998-63876021|1;[t2627297] chr14+63875999-63876021|1;[t701748] chr14+63876001-63876023|1;[t701749] chr14+63876001-63876024|4;[t1840962] chr14+63876002-63876025|3;[t2955161] chr14+63876006-63876026|1;[t2955162] chr14+63876006-63876029|1;[t2468757] chr14+63876007-63876029|1;[t267894] chr14+63876008-63876031|3;[t769681] chr14+63876009-63876032|1;[t1138078] chr14+63876045-6387606…
novelMiR_28711	125.95	chr9	-	35565582-35565680	110	105	35565653-35565670	tagaattttaaccttgtgtcaggacctactggccaagggacaatctcagttagacattttctatggggcataggcctcccaaaaggtaacggaggcatg	..........(((((.((..(((.((((.((.((...(((.(((.((.....)).))).)))...)).)))))))))..)).)))))............	1	novel22	accttgtgtcaggaccta	accttgtgtcaggacctactggccaagggacaatctcagttagacattttctatggggcataggcctcccaaaaggtaa	[t2277483] chr9-35565704-35565721|1;[t2463788] chr9-35565655-35565672|2;[t2463789] chr9-35565653-35565672|13;[t2463790] chr9-35565652-35565672|7;[t220917] chr9-35565654-35565671|2;[t220918] chr9-35565653-35565671|5;[t220919] chr9-35565652-35565671|4;[t640640] chr9-35565653-35565670|115;[t640641] chr9-35565652-35565670|41;[t1749050] chr9-35565652-35565669|48;[t2932891] chr9-35565647-35565666|1;[t1…
novelMiR_11787	110.27	chr37	+	24969527-24969621	106	0	24969588-24969611	taattttgacaatagatcatcgaaatatatcttaccataagtggaattcaaccttgaggttagagacttcgtgctgataacgtgttataaaatat	......(((((....((((.((((.(...(((.(((.((((.(........))))).))).))).).))))...))))....)))))........	0	novel23	agagacttcgtgctgataacgtgt	aatagatcatcgaaatatatcttaccataagtggaattcaaccttgaggttagagacttcgtgctgataacgtgt	[t783301] chr37+24969479-24969502|1;[t157661] chr37+24969518-24969541|2;[t454025] chr37+24969519-24969542|1;[t1163899] chr37+24969538-24969555|1;[t378450] chr37+24969565-24969587|1;[t2974685] chr37+24969586-24969609|1;[t2529756] chr37+24969587-24969610|10;[t848256] chr37+24969588-24969607|1;[t848258] chr37+24969588-24969609|1;[t848261] chr37+24969588-24969610|3;[t848265] chr37+24969588-24969611|1…
novelMiR_22291	73.96	chr28	-	59711055-59711152	104	0	59711065-59711085	agtaaccagtaaatgttttgctgagtatcttcctctctaaaacatcagtaggatgagggaagaatgaagatactcgaaaaacatttacaggtcgtctg	........(((((((((((..(((((((((((.(((((....((((.....))))..)).)))..))))))))))).)))))))))))..........	1	miR6020b	agatactcgaaaaacatttac	aaatgttttgctgagtatcttcctctctaaaacatcagtaggatgagggaagaatgaagatactcgaaaaacatttac	[t167524] chr28-59711123-59711142|1;[t305914] chr28-59711066-59711086|1;[t869207] chr28-59711068-59711085|6;[t869210] chr28-59711067-59711085|10;[t869211] chr28-59711066-59711085|3;[t869213] chr28-59711065-59711085|128;[t869214] chr28-59711062-59711085|1;
novelMiR_16829	70.11	chr15	-	22370649-22370736	100	0	22370659-22370679	ggtggagtattccaaagggatcgcattgatcctgtgtcccaatttgagtccaatgggatcatgcgatctcttcggatttctccatatt	...((((...(((.((((((((((((.(((((((((..((.....).)..).)))))))))))))))))))).)))...)))).....	1	novel24a	atcatgcgatctcttcggatt	tccaaagggatcgcattgatcctgtgtcccaatttgagtccaatgggatcatgcgatctcttcggatt	[t2649204] chr15-22370709-22370726|1;[t2649208] chr15-22370707-22370726|3;[t2649209] chr15-22370706-22370726|1;[t2649211] chr15-22370705-22370726|4;[t1233818] chr15-22370661-22370679|1;[t1233819] chr15-22370660-22370679|1;[t1233823] chr15-22370659-22370679|127;[t1233824] chr15-22370658-22370679|1;
novelMiR_25585	69.94	chr35	-	87920556-87920643	100	0	87920566-87920586	ggtggagtattccaaagggatcgcattgatcctgtgtcccaattacagtctaatgggatcatgcgatctcttcggatttctccatatt	...((((...(((.((((((((((((.((((((((.................)))))))))))))))))))).)))...)))).....	0	novel24b	atcatgcgatctcttcggatt	tccaaagggatcgcattgatcctgtgtcccaattacagtctaatgggatcatgcgatctcttcggatt	[t2649204] chr35-87920616-87920633|1;[t2649208] chr35-87920614-87920633|3;[t2649209] chr35-87920613-87920633|1;[t2649211] chr35-87920612-87920633|4;[t1233818] chr35-87920568-87920586|1;[t1233819] chr35-87920567-87920586|1;[t1233823] chr35-87920566-87920586|127;[t1233824] chr35-87920565-87920586|1;
novelMiR_15274	109.32	chr10	-	103779618-103779718	96	60	103779628-103779648	gtaactttgatattggccaggttcactcagacagatacagaacatcattttgaatgttggagttttgctttgattgagccgtgccaatatctcagttctct	..((((..(((((((((..((((((.(((((((((.....((((((.....).))))).....)))).))))).))))))..)))))))))..))))....	1	miR171a	tgattgagccgtgccaatatc	tattggccaggttcactcagacagatacagaacatcattttgaatgttggagttttgctttgattgagccgtgccaatatc	[t2601402] chr10-103779689-103779708|1;[t2601403] chr10-103779688-103779708|30;[t1490884] chr10-103779688-103779707|1;[t2834503] chr10-103779631-103779648|2;[t2834504] chr10-103779630-103779648|1;[t2834507] chr10-103779628-103779648|143;[t2834508] chr10-103779626-103779648|1;[t3074672] chr10-103779628-103779645|5;[t3074685] chr10-103779627-103779645|1;[t3074686] chr10-103779626-103779645|3;[t3074…
novelMiR_12024	102.86	chr37	+	100351735-100351829	93	61	100351799-100351819	atacacgagatattggtgcggttcaatgagaaagcagtactcgacaaattttgactctactttttgattgagccgtgccaatatcacgtgtagca	.((((((.((((((((..(((((((((.((((((.((...((((......))))..)).)))))).)))))))))..)))))))).))))))...	1	miR171b	tgattgagccgtgccaatatc	tattggtgcggttcaatgagaaagcagtactcgacaaattttgactctactttttgattgagccgtgccaatatc	[t559285] chr37+100351737-100351757|1;[t653804] chr37+100351739-100351762|2;[t872093] chr37+100351742-100351762|1;[t2601808] chr37+100351745-100351764|1;[t2601809] chr37+100351745-100351765|8;[t2834503] chr37+100351799-100351816|2;[t2834504] chr37+100351799-100351817|1;[t2834507] chr37+100351799-100351819|143;[t3074672] chr37+100351802-100351819|5;[t3074673] chr37+100351802-100351821|3;[t3074676]…
novelMiR_28290	98.9	chr8	-	13066726-13066821	93	61	13066736-13066756	atacacgagatattggtgtggttcaatgagaaagcagtactcgagaaatttttgactctactttttgattgagccgtgccaatatcacgtgtagca	.((((((.((((((((..(((((((((.((((((.((...((((((...))))))..)).)))))).)))))))))..)))))))).))))))...	1	miR171c	tgattgagccgtgccaatatc	tattggtgtggttcaatgagaaagcagtactcgagaaatttttgactctactttttgattgagccgtgccaatatc	[t872095] chr8-13066794-13066814|1;[t2601822] chr8-13066791-13066811|4;[t2834503] chr8-13066739-13066756|2;[t2834504] chr8-13066738-13066756|1;[t2834507] chr8-13066736-13066756|143;[t3074672] chr8-13066736-13066753|5;[t3074673] chr8-13066734-13066753|3;[t3074676] chr8-13066733-13066753|31;[t3074677] chr8-13066732-13066753|1;
novelMiR_9567	104.34	chr31	+	102742122-102742253	91	0	102742132-102742153	atcgattctccggtcttctgaacatcagcagtcaaatcaggaaaagcaatatcatcaatggatgttgttccttcaattttttgtattccaggtttggaaaatcagatgggttcgaaattcatgagaaaggcc	.........((..((((.((((..(((((.(((.......................................................................)))..))).))..)))).))))..))..	0	novel25	cggtcttctgaacatcagcagt	cggtcttctgaacatcagcagtcaaatcaggaaaagcaatatcatcaatggatgttgttccttcaattttttgtattccaggtttggaaaatcagatgggttcgaaattcatgagaaaggc	[t2885546] chr31+102742054-102742072|1;[t2885548] chr31+102742054-102742075|4;[t1863262] chr31+102742057-102742075|2;[t1863264] chr31+102742057-102742078|1;[t2592643] chr31+102742058-102742078|2;[t2592645] chr31+102742058-102742079|1;[t3112222] chr31+102742062-102742083|1;[t2909721] chr31+102742063-102742083|1;[t3181198] chr31+102742067-102742088|2;[t3069452] chr31+102742068-102742088|2;[t670371]…
novelMiR_540	197.48	chr10	+	63246563-63246657	90	171	63246573-63246596	acagattattgtattcgactgtattcacgacgtgaaatagtggattacactgtttttaaaacggaaagtgaatcaattaacacaatagactccta	........((((.((.((.((.((((((..((((((((((((.....)))))))))....)))....)))))))).)))).))))..........	1	novel26a	gtattcgactgtattcacgacgtg	gtattcgactgtattcacgacgtgaaatagtggattacactgtttttaaaacggaaagtgaatcaattaacacaa	[t1643953] chr10+63246363-63246385|1;[t1205186] chr10+63246384-63246407|1;[t2917490] chr10+63246432-63246454|2;[t991346] chr10+63246484-63246507|1;[t2390028] chr10+63246517-63246539|2;[t2338072] chr10+63246519-63246542|2;[t2694503] chr10+63246523-63246546|6;[t1365343] chr10+63246535-63246558|1;[t1966180] chr10+63246542-63246565|1;[t1497343] chr10+63246570-63246593|12;[t3115984] chr10+63246571-632…
novelMiR_8270	188.09	chr29	+	77296484-77296578	90	171	77296494-77296517	acagattattgtattcgactgtattcacgacgtgaaataggggattacattgtttttaaaacggaaagtgaatcaattaatataatagactccta	........(((((((.((.((.((((((..((((((((((.(.....).)))))))....)))....)))))))).)))))))))..........	0	novel26b	gtattcgactgtattcacgacgtg	gtattcgactgtattcacgacgtgaaataggggattacattgtttttaaaacggaaagtgaatcaattaatataa	[t3104536] chr29+77295948-77295968|1;[t1893342] chr29+77295953-77295976|1;[t2012911] chr29+77295955-77295977|1;[t2012913] chr29+77295955-77295978|1;[t1531825] chr29+77295957-77295979|1;[t3183465] chr29+77295958-77295979|1;[t2820327] chr29+77295960-77295978|1;[t3105842] chr29+77296038-77296061|2;[t205592] chr29+77296069-77296092|1;[t2157975] chr29+77296079-77296102|1;[t2021861] chr29+77296088-7729…
novelMiR_22577	117.26	chr29	-	17558102-17558269	88	0	17558238-17558259	gttctaaaatttcaagacgacttgtataaccaaaagtttttgataaaaactgatgcttaatctgttaaatatatgtttgataaagattttaaccacgatgcttctaaactaatatttgctagatgacaggctcagctggcgcctttcgattttgaaatacaatacaaa	........((((((((((((...((...................................................................................................................))...))).)))))))))..........	0	novel27	ttcaagacgacttgtataacca	ttcaagacgacttgtataaccaaaagtttttgataaaaactgatgcttaatctgttaaatatatgtttgataaagattttaaccacgatgcttctaaactaatatttgctagatgacaggctcagctggcgcctttcgattttgaaat	[t2538957] chr29-17558548-17558571|1;[t2740498] chr29-17558543-17558564|1;[t1143452] chr29-17558542-17558561|1;[t2506875] chr29-17558539-17558560|2;[t1773791] chr29-17558537-17558558|2;[t2546711] chr29-17558537-17558555|1;[t2546712] chr29-17558535-17558555|1;[t986673] chr29-17558533-17558554|1;[t2202681] chr29-17558532-17558552|1;[t2170163] chr29-17558508-17558531|1;[t1747982] chr29-17558509-1755…
novelMiR_7274	68.45	chr27	+	31617005-31617100	85	26	31617070-31617090	ttaaatgtggataatgtcagtcatttggagttcaagcttaggggacaaaatctcgtgatttggactccaaatgactgacattatctcaagaactcc	((...((.((((((((((((((((((((((((((((.(((.((((.....)))).))))))))))))))))))))))))))))))))).)).....	0	novel28	tccaaatgactgacattatct	ataatgtcagtcatttggagttcaagcttaggggacaaaatctcgtgatttggactccaaatgactgacattatct	[t1127880] chr27+31617015-31617035|16;[t3094131] chr27+31617064-31617084|8;[t2649430] chr27+31617070-31617089|5;[t2649434] chr27+31617070-31617090|92;[t1660883] chr27+31617071-31617090|2;[t1660885] chr27+31617071-31617091|12;
novelMiR_476	55.17	chr10	+	46996921-46997003	82	28	46996931-46996951	cttgcacgagtcattgtagcatgagcactagcttggattatacaatccagccacttctcatgctacaatgaccctttctggcc	.........((((((((((((((((.....(((.(((((....)))))))).....))))))))))))))))...........	0	novel29	tcattgtagcatgagcactag	tcattgtagcatgagcactagcttggattatacaatccagccacttctcatgctacaatgacc	[t2647504] chr10+46996931-46996948|2;[t2647506] chr10+46996931-46996949|45;[t2647507] chr10+46996931-46996950|1;[t2647509] chr10+46996931-46996951|61;[t1656294] chr10+46996932-46996949|1;[t1620894] chr10+46996968-46996991|1;[t762794] chr10+46996973-46996993|1;[t1933930] chr10+46996974-46996993|1;
novelMiR_26813	54.42	chr38	-	52644538-52644642	69	29	52644548-52644569	tattggagtgggaggtgtctaaagataaatttatatttgtttttttcaattcaaagttgaaaaataaaataattttgtctttccgatgcctcccattcacattgc	...((((((((((((((((.(((((((((.((((.((((((((..(((((.....))))))))))))))))).)))))))))..)))))))))))))).))....	0	miR8036	tttgtctttccgatgcctccca	ggaggtgtctaaagataaatttatatttgtttttttcaattcaaagttgaaaaataaaataattttgtctttccgatgcctccca	[t2066698] chr38-52645049-52645066|2;[t2066699] chr38-52645045-52645066|1;[t2066700] chr38-52645044-52645066|1;[t131583] chr38-52645025-52645045|1;[t372612] chr38-52645024-52645044|1;[t2644225] chr38-52645024-52645041|1;[t2838390] chr38-52645019-52645038|1;[t1138261] chr38-52644980-52645003|1;[t2500421] chr38-52644979-52645002|3;[t1682602] chr38-52644980-52645000|3;[t1682604] chr38-52644979-52645…
novelMiR_24405	94.61	chr32	-	110530834-110531019	69	0	110530986-110531009	aaaccgaaccaaaccgactataggaatatctatttcaaatttattattacacctatatatatatatatatatatatatatgtatatttttctacaaagattcaaaaattttatggtgaatgttaattgtttgcacttttagtatagttttttacctttatattctagtttgattggtagttttctt	........((((.(.((((...(((((((.................................................................................................................................))))))))))).).))))..........	1	novel30	aaaccgactataggaatatctatt	aaaccgactataggaatatctatttcaaatttattattacacctatatatatatatatatatatatatatgtatatttttctacaaagattcaaaaattttatggtgaatgttaattgtttgcacttttagtatagttttttacctttatattctagtttgattgg	[t2899337] chr32-110531267-110531289|1;[t2287145] chr32-110531265-110531288|1;[t292194] chr32-110531265-110531285|1;[t292195] chr32-110531262-110531285|5;[t831172] chr32-110531267-110531284|1;[t831175] chr32-110531264-110531284|1;[t831178] chr32-110531263-110531284|1;[t831180] chr32-110531261-110531284|1;[t3090516] chr32-110531242-110531260|3;[t1365138] chr32-110531231-110531254|1;[t1094529] chr3…
novelMiR_1915	84.27	chr14	+	18222466-18222556	69	0	18222523-18222546	ggaagacaataacaatcttaggcagatcttttcgtgtttaaaatttatttacatgtcaaagatcgaatctaagacgtacctggtgaagaga	...............(((((((..(((((((.(((((.............)))))..)))))))...))))))).................	1	novel31	aaagatcgaatctaagacgtacct	aacaatcttaggcagatcttttcgtgtttaaaatttatttacatgtcaaagatcgaatctaagacgtacct	[t186326] chr14+18222476-18222498|1;[t2611494] chr14+18222521-18222542|9;[t2611495] chr14+18222521-18222543|1;[t1563472] chr14+18222522-18222542|7;[t111782] chr14+18222523-18222542|7;[t111783] chr14+18222523-18222543|12;[t111786] chr14+18222523-18222545|3;[t111789] chr14+18222523-18222546|36;[t307741] chr14+18222524-18222542|1;[t307743] chr14+18222524-18222547|2;[t874252] chr14+18222525-18222546|…
novelMiR_12537	54.12	chr4	+	42960381-42960466	66	0	42960436-42960456	gtttgcaaatgcaacaccttcaagatttacatatatttgtcattaaaatcatatgtgaatcttgatgatgctgcattagcaataaa	..((((.((((((.((.(.(((((((((((((((((((.......)))).))))))))))))))).).)).)))))).))))....	1	miR172e	tgaatcttgatgatgctgcat	gcaacaccttcaagatttacatatatttgtcattaaaatcatatgtgaatcttgatgatgctgcat	[t2837111] chr4+42960384-42960402|1;[t2139492] chr4+42960391-42960411|1;[t2800609] chr4+42960436-42960454|2;[t2800613] chr4+42960436-42960456|89;[t2007216] chr4+42960437-42960455|4;[t2007218] chr4+42960437-42960456|4;[t456954] chr4+42960438-42960456|1;[t1309629] chr4+42960439-42960456|2;[t2779218] chr4+42960440-42960457|1;[t546902] chr4+42960518-42960541|1;[t123136] chr4+42960531-42960552|1;[t223…
novelMiR_20931	46.54	chr25	-	990808-990925	65	25	990895-990915	tagaaatatcattgagtgcagcgttgatgaaaatgtcgaatttctgcagatactgatgctgcattattattcatttcagacagttttcatctacgctgcactcaatcatgtttcagcg	........(.((((((((((((((.((((((((((((((((...(((((.........))))).....))))......)))).)))))))).)))))))))))))).)..........	1	miR397a	attgagtgcagcgttgatgaa	attgagtgcagcgttgatgaaaatgtcgaatttctgcagatactgatgctgcattattattcatttcagacagttttcatctacgctgcactcaatca	[t2647087] chr25-990898-990917|1;[t2647088] chr25-990897-990917|3;[t1481097] chr25-990897-990915|5;[t1481098] chr25-990896-990915|8;[t1481099] chr25-990895-990915|73;[t1643804] chr25-990819-990838|2;[t1643805] chr25-990818-990838|4;
novelMiR_19870	76.32	chr22	-	20514744-20514937	64	0	20514904-20514927	ttaaggactgtttgtccttaacttttgaacgtgtaactataagttaaggaatgtctgtccttaacttttgaacttggaaatcaaagttaaggacctattgtccttaactattgaacttgtaactgtaagttaaggtctgtctgtccttaacttttgaacttgtaactgtaagttaaggactgcatgtccttaac	........(((..(((((((((((....(((.((......((((((((((..(.(.(.(((((((((....((..(....((((((((((((((.....)))))))))).)))).)..))......))))))))).).).)..))))))))))....)).)))......))))))))))).)))..........	0	novel32a	tttgtccttaacttttgaacgtgt	tttgtccttaacttttgaacgtgtaactataagttaaggaatgtctgtccttaacttttgaacttggaaatcaaagttaaggacctattgtccttaactattgaacttgtaactgtaagttaaggtctgtctgtccttaacttttgaacttgtaactgtaagttaaggactgca	[t754481] chr22-20515211-20515234|7;[t1919483] chr22-20515210-20515233|1;[t2955071] chr22-20515210-20515232|1;[t759666] chr22-20515209-20515229|1;[t955499] chr22-20515202-20515224|1;[t955500] chr22-20515201-20515224|4;[t714658] chr22-20515190-20515213|2;[t2468994] chr22-20515179-20515201|1;[t270685] chr22-20515177-20515200|2;[t776990] chr22-20515179-20515199|1;[t383900] chr22-20515109-20515128|1;…
novelMiR_1202	75.57	chr12	+	35174723-35174831	64	0	35174733-35174756	ttaaggactgtttgtccttaacttttgaacgtgtaactataagttaaggactatctgtctttaacttttgaacttggaaatcaaagttaaggacctattgtccttaact	.........((..((((((((((((.((...(.(((....(((((((((((.....)))))))))))......))).)..))))))))))))))..))...........	0	novel32b	tttgtccttaacttttgaacgtgt	tttgtccttaacttttgaacgtgtaactataagttaaggactatctgtctttaacttttgaacttggaaatcaaagttaaggacctatt	[t3112778] chr12+35174710-35174733|2;[t753545] chr12+35174729-35174751|1;[t2946208] chr12+35174731-35174754|1;[t2440593] chr12+35174732-35174754|1;[t2440596] chr12+35174732-35174755|59;[t3201406] chr12+35174733-35174754|1;[t3201410] chr12+35174733-35174756|64;[t3117849] chr12+35174734-35174755|3;[t3117852] chr12+35174734-35174756|10;[t3117853] chr12+35174734-35174757|2;[t1743795] chr12+35174738-3…
novelMiR_25935	52.67	chr36	-	64442577-64442694	62	24	64442664-64442684	tagaaatatgattgagtgcagcgttgatgaaaatgtcgagtttctgccgatcctgatgctgcattattattcagttgagacagttttcatctacgttgtactcaatcatgtttcagtg	........((((((((((((((((.(((((((((.....(((((.((.((...(((((...)))))....)).)).))))).))))))))).))))))))))))))))..........	0	miR397b	attgagtgcagcgttgatgaa	attgagtgcagcgttgatgaaaatgtcgagtttctgccgatcctgatgctgcattattattcagttgagacagttttcatctacgttgtactcaatca	[t1481097] chr36-64442666-64442684|5;[t1481098] chr36-64442665-64442684|8;[t1481099] chr36-64442664-64442684|73;[t3215580] chr36-64442591-64442611|3;[t3155736] chr36-64442587-64442610|2;[t2642530] chr36-64442588-64442608|3;[t2642531] chr36-64442587-64442608|1;[t1643811] chr36-64442588-64442607|5;[t1643812] chr36-64442587-64442607|3;[t1283977] chr36-64442587-64442606|1;[t2736328] chr36-64442585-64…
novelMiR_7781	88.38	chr28	+	59711057-59711154	61	38	59711067-59711087	gacgacctgtaaatgtttttcgagtatcttcattcttccctcatcctactgatgttttagagaggaagatactcagcaaaacatttactggttacttg	........(((((((((((.(((((((((((.(((((....((((.....)))).....))))))))))))))).).)))))))))))..........	0	miR6020c	aaatgtttttcgagtatcttc	aaatgtttttcgagtatcttcattcttccctcatcctactgatgttttagagaggaagatactcagcaaaacatttac	[t2910338] chr28+59711064-59711084|1;[t167543] chr28+59711067-59711085|1;[t167545] chr28+59711067-59711087|91;[t489133] chr28+59711068-59711087|3;[t489134] chr28+59711068-59711088|4;[t305906] chr28+59711122-59711142|3;[t305907] chr28+59711122-59711143|7;[t869175] chr28+59711123-59711141|6;[t869177] chr28+59711123-59711142|8;[t869178] chr28+59711123-59711143|1;[t869179] chr28+59711123-59711144|51;…
novelMiR_20807	50.47	chr24	-	74752551-74752650	59	0	74752561-74752581	aaaggaggcgtccaaagggatcgcattgatcccatttttgtttctattaatttaagaaactgaatttggatcatgctatccctttggactcctcctttcg	((((((((.((((((((((((.((((.(((((...(((.((((((.........)))))).)))...))))))))).)))))))))))).))))))))..	0	miR393a	atcatgctatccctttggact	tccaaagggatcgcattgatcccatttttgtttctattaatttaagaaactgaatttggatcatgctatccctttggact	[t2649204] chr24-74752623-74752640|1;[t2649208] chr24-74752621-74752640|3;[t2649209] chr24-74752620-74752640|1;[t2649211] chr24-74752619-74752640|4;[t2102329] chr24-74752562-74752582|6;[t1233888] chr24-74752561-74752581|72;[t1233889] chr24-74752560-74752581|1;[t1233890] chr24-74752559-74752581|1;[t2644439] chr24-74752561-74752580|1;[t2644440] chr24-74752560-74752580|2;[t2644441] chr24-74752559-74…
novelMiR_18156	47.93	chr18	-	64620916-64621034	57	0	64620926-64620946	aaaggaggcgtccaaagggatcgcattgatcccatttcatttgtgtttctatatttctttccagaaataattaaaatactgagtttggatcatgctatccctttggactcatcctttgg	((((((.(.((((((((((((.((((.(((((...((((...((((((...(((((((....)))))))....))))))))))...))))))))).)))))))))))).).))))))..	0	miR393b	atcatgctatccctttggact	tccaaagggatcgcattgatcccatttcatttgtgtttctatatttctttccagaaataattaaaatactgagtttggatcatgctatccctttggact	[t2649204] chr18-64621007-64621024|1;[t2649208] chr18-64621005-64621024|3;[t2649209] chr18-64621004-64621024|1;[t2649211] chr18-64621003-64621024|4;[t2102329] chr18-64620927-64620947|6;[t1233888] chr18-64620926-64620946|72;[t1233889] chr18-64620925-64620946|1;[t2644439] chr18-64620926-64620945|1;[t2644440] chr18-64620925-64620945|2;
novelMiR_9734	45.71	chr32	+	42255610-42255731	57	0	42255620-42255641	aaggcttgctacgcaggagagatgatgctggataatggaccatccctgcttagctatctcaagagattggagggagctttgattatttagccagcatcatactcctgcatattaagcctcaa	.........((.(((((((..(((((((((((((((.((...(((((.(......((((....)))).).)))))...)).)))))....)))))))))).))))))).))...........	0	miR4376a	acgcaggagagatgatgctgga	acgcaggagagatgatgctggataatggaccatccctgcttagctatctcaagagattggagggagctttgattatttagccagcatcatactcctgcatat	[t2507719] chr32+42255619-42255639|4;[t2507721] chr32+42255619-42255640|24;[t2507722] chr32+42255619-42255641|2;[t663603] chr32+42255620-42255639|2;[t663605] chr32+42255620-42255640|12;[t663606] chr32+42255620-42255641|42;[t663608] chr32+42255620-42255642|1;[t1781838] chr32+42255621-42255641|4;[t1671747] chr32+42255700-42255719|1;[t1620590] chr32+42255701-42255722|2;
novelMiR_17932	45.67	chr18	-	734851-734973	57	0	734942-734963	aaggcttgctacgcaggagagatgatgctggataatggagcatccctacttagctatctcaagagattggaggggggctttgattgtttagccagcatcatactcctgcatattaagcctcaa	.........((.(((((((..((((((((((((((((((((..((((.((.....((((....)))).))))))..))))).)))))....)))))))))).))))))).))...........	1	miR4376b	acgcaggagagatgatgctgga	acgcaggagagatgatgctggataatggagcatccctacttagctatctcaagagattggaggggggctttgattgtttagccagcatcatactcctgcatat	[t2507719] chr18-734944-734964|4;[t2507721] chr18-734943-734964|24;[t2507722] chr18-734942-734964|2;[t663603] chr18-734944-734963|2;[t663605] chr18-734943-734963|12;[t663606] chr18-734942-734963|42;[t663608] chr18-734941-734963|1;[t1781838] chr18-734942-734962|4;[t1671747] chr18-734863-734882|1;[t1620590] chr18-734860-734881|2;
novelMiR_27610	44.12	chr6	-	19707487-19707600	57	0	19707497-19707517	gaaggaggcgtccaaagggatcgcattgatcccatttcatttgtgtttctatttctttcaagaaattaaaatactgagtttggatcatgctatccctttggactcatcctttgg	.........((((((((((((.((((.(((((...((((...((((((..((((((....))))))..))))))))))...))))))))).))))))))))))...........	0	miR393c	atcatgctatccctttggact	tccaaagggatcgcattgatcccatttcatttgtgtttctatttctttcaagaaattaaaatactgagtttggatcatgctatccctttggact	[t2649204] chr6-19707573-19707590|1;[t2649208] chr6-19707571-19707590|3;[t2649209] chr6-19707570-19707590|1;[t2649211] chr6-19707569-19707590|4;[t2102329] chr6-19707498-19707518|6;[t1233888] chr6-19707497-19707517|72;[t1233889] chr6-19707496-19707517|1;[t2644439] chr6-19707497-19707516|1;[t2644440] chr6-19707496-19707516|2;
novelMiR_28897	37.42	chr9	-	88201159-88201285	56	0	88201255-88201275	caccatgttttcccacagctttcttgaacttttatagcttaatctcatctcatatcaataactcaattgctagagatgaaaatcagaagaaaagaagttcaagaaagctgtggaaaagcatgatagg	........(((.(((((((((((((((((((((....(((....(((((((.((.((((......)))).))))))))).......)))...))))))))))))))))))))).)))..........	0	miR396i	tcccacagctttcttgaactt	tcccacagctttcttgaacttttatagcttaatctcatctcatatcaataactcaattgctagagatgaaaatcagaagaaaagaagttcaagaaagctgtggaaaa	[t2656708] chr9-88201257-88201275|1;[t2656709] chr9-88201256-88201275|1;[t2656713] chr9-88201255-88201275|63;[t1666465] chr9-88201256-88201273|8;[t1666470] chr9-88201255-88201273|1;[t1594676] chr9-88201255-88201272|2;[t2411732] chr9-88201172-88201189|1;[t2928692] chr9-88201156-88201177|1;[t2580240] chr9-88201111-88201131|1;[t2880671] chr9-88200990-88201013|1;
novelMiR_124	37.27	chr1	+	43919140-43919267	56	0	43919150-43919170	caccatgttttcccacagctttcttgaactttcagagcttaatcttatctcatatcaataactcaattgctagagatgaaaattcagagggaaagaagttcaagaaagctgtggaaaagcatgatagg	........(((.((((((((((((((((((((.....((.(((.(((((((.((.((((......)))).)))))))))..))).)).......)))))))))))))))))))).)))..........	0	miR396j	tcccacagctttcttgaactt	tcccacagctttcttgaactttcagagcttaatcttatctcatatcaataactcaattgctagagatgaaaattcagagggaaagaagttcaagaaagctgtggaaaa	[t2656708] chr1+43919150-43919168|1;[t2656709] chr1+43919150-43919169|1;[t2656713] chr1+43919150-43919170|63;[t1666465] chr1+43919152-43919169|8;[t1666470] chr1+43919152-43919170|1;[t1594676] chr1+43919153-43919170|2;[t2411732] chr1+43919237-43919254|1;[t2928692] chr1+43919249-43919270|1;
novelMiR_25344	100.16	chr35	-	14092039-14092129	54	0	14092049-14092072	tagcatttctaggcgtgaaacagagaattacagctagatagatttttgtattcgagtgtattcgactgtattcatgacgtgaaacatggga	.....((((....((((((((((.((((.(((.((.((((.(....).))))..)))))))))..)))).))))))....)))).......	0	novel33	gtattcgactgtattcatgacgtg	aggcgtgaaacagagaattacagctagatagatttttgtattcgagtgtattcgactgtattcatgacgtg	[t2958829] chr35-14092132-14092155|3;[t2481417] chr35-14092132-14092154|1;[t2003187] chr35-14092114-14092137|4;[t984045] chr35-14092096-14092119|1;[t2085981] chr35-14092053-14092076|1;[t2917171] chr35-14092050-14092073|7;[t2338017] chr35-14092050-14092072|1;[t2338019] chr35-14092049-14092072|82;[t2597522] chr35-14092049-14092071|5;[t1456859] chr35-14092052-14092070|1;[t1456863] chr35-14092049-140…
novelMiR_25870	62.29	chr36	-	43756920-43757016	54	0	43756930-43756950	tgaatccgtttgtattctttccgctcaattcaggtctatttacaagtaaaccataaatagacctgaattgagcggaaagaatacaaacggaatcagg	(((.((((((((((((((((((((((((((((((((((((((...........)))))))))))))))))))))))))))))))))))))).)))..	1	novel34a	attgagcggaaagaatacaaa	tgtattctttccgctcaattcaggtctatttacaagtaaaccataaatagacctgaattgagcggaaagaatacaaa	[t3200413] chr36-43756988-43757008|7;[t3116037] chr36-43756987-43757007|5;[t2917312] chr36-43756986-43757006|7;[t1159614] chr36-43756938-43756960|1;[t510727] chr36-43756933-43756951|1;[t510728] chr36-43756932-43756951|1;[t510729] chr36-43756931-43756951|2;[t1480438] chr36-43756933-43756950|2;[t1480439] chr36-43756932-43756950|5;[t1480440] chr36-43756931-43756950|8;[t1480441] chr36-43756930-437569…
novelMiR_11378	62.15	chr36	+	43756922-43757018	54	0	43756988-43757008	tgattccgtttgtattctttccgctcaattcaggtctatttatggtttacttgtaaatagacctgaattgagcggaaagaatacaaacggattcata	(((.((((((((((((((((((((((((((((((((((((((..(.....)..)))))))))))))))))))))))))))))))))))))).)))..	1	novel34b	attgagcggaaagaatacaaa	tgtattctttccgctcaattcaggtctatttatggtttacttgtaaatagacctgaattgagcggaaagaatacaaa	[t3200413] chr36+43756930-43756950|7;[t3116037] chr36+43756931-43756951|5;[t2917312] chr36+43756932-43756952|7;[t1159614] chr36+43756978-43757000|1;[t510727] chr36+43756987-43757005|1;[t510728] chr36+43756987-43757006|1;[t510729] chr36+43756987-43757007|2;[t1480438] chr36+43756988-43757005|2;[t1480439] chr36+43756988-43757006|5;[t1480440] chr36+43756988-43757007|8;[t1480441] chr36+43756988-437570…
novelMiR_12089	49.05	chr37	+	115979083-115979190	53	50	115979157-115979180	tttggtttttggcagtgatgatatataaatacagctttaaagccagttctgcttctgaaattccgtgattgatagagctgtttatttctctgagcctcaatttcatta	..(((..((.(((...((.((.(((.....(((((((((.................................))))))))).))).))))...)))..))..)))...	1	novel	gagctgtttatttctctgagcctc	ggcagtgatgatatataaatacagctttaaagccagttctgcttctgaaattccgtgattgatagagctgtttatttctctgagcctc	[t2760970] chr37+115978536-115978553|1;[t2760971] chr37+115978536-115978556|1;[t1751123] chr37+115978636-115978653|1;[t2609723] chr37+115978672-115978690|1;[t2609726] chr37+115978672-115978691|32;[t2609727] chr37+115978672-115978692|17;[t1559366] chr37+115978673-115978692|2;[t150671] chr37+115978675-115978692|1;[t162042] chr37+115978745-115978768|1;[t469595] chr37+115978746-115978767|1;[t1349805]…
novelMiR_28736	58.8	chr9	-	44764481-44764618	52	33	44764491-44764510	ggatctgtaaagctcaggagggatagcaccatgaaaaatgatgtgatatatgttggttttaaatttttgaatctttttttttcccaacaaaactttcaattattttggcgctatccatcctgagttctatggcttctt	(((.(((((.(((((((((.(((((((.(((....(((((((.(((....((((((....(((.............)))....))))))......))))))))))))).))))))).))))))))).))))).)))..	1	novel164a	cgctatccatcctgagttct	agctcaggagggatagcaccatgaaaaatgatgtgatatatgttggttttaaatttttgaatctttttttttcccaacaaaactttcaattattttggcgctatccatcctgagttct	[t326273] chr9-44764589-44764609|23;[t923116] chr9-44764589-44764608|4;[t1789474] chr9-44764493-44764510|4;[t1789475] chr9-44764492-44764510|6;[t1789480] chr9-44764491-44764510|75;
novelMiR_2761	58.42	chr16	+	47248941-47249107	52	33	47249078-47249097	gaatctgtaaagctcaggagggatagcaccaatgaaaatgatgtgatatatgttggttttttatttttgaatctttcgttttgtttttattttcttctgaatttggttctttcccataaaactatcaattactttggcgctatccatcctgagttctatggcttctt	(((.(((((.(((((((((.(((((((.((((.....................................................................................................)))).))))))).))))))))).))))).)))..	1	novel164b	cgctatccatcctgagttct	agctcaggagggatagcaccaatgaaaatgatgtgatatatgttggttttttatttttgaatctttcgttttgtttttattttcttctgaatttggttctttcccataaaactatcaattactttggcgctatccatcctgagttct	[t326273] chr16+47248950-47248970|23;[t923116] chr16+47248951-47248970|4;[t1789474] chr16+47249078-47249095|4;[t1789475] chr16+47249078-47249096|6;[t1789480] chr16+47249078-47249097|75;
novelMiR_15999	74.13	chr12	-	102510686-102510795	52	24	102510765-102510785	agaatctgtaaagctcaggagggatagcgccatggatgaatattatacatgagcttaataacaatattgcttgttttaaccatccatagcgctatccatcctgagtttca	..........((((((((((.(((((((((.(((((((....(((...(..(((..............)))..)..))).))))))).))))))))).))))))))))..	0	miR390a	aagctcaggagggatagcgcc	aagctcaggagggatagcgccatggatgaatattatacatgagcttaataacaatattgcttgttttaaccatccatagcgctatccatcctgagtttca	[t118488] chr12-102510765-102510786|1;[t326277] chr12-102510765-102510785|69;[t923118] chr12-102510765-102510784|6;[t1624879] chr12-102510761-102510780|3;[t1624880] chr12-102510760-102510780|2;[t960068] chr12-102510759-102510779|2;[t1367616] chr12-102510743-102510764|1;[t2654607] chr12-102510693-102510713|1;[t1637635] chr12-102510691-102510711|1;[t1167894] chr12-102510693-102510710|1;[t1789474] c…
novelMiR_13482	72.54	chr7	+	9209001-9209108	52	24	9209011-9209031	agaatctgtaaagctcaggagggatagcgccatggatgaatattagtaacactattgcttgttttagccatctgtagcgctatccatcctgagtttcatagcttcttc	...........(((((((((.(((((((((.(((((((..((..(((((.....))))).....))..))))))).))))))))).))))))))).............	0	miR390b	aagctcaggagggatagcgcc	aagctcaggagggatagcgccatggatgaatattagtaacactattgcttgttttagccatctgtagcgctatccatcctgagtttca	[t118488] chr7+9209010-9209031|1;[t326277] chr7+9209011-9209031|69;[t923118] chr7+9209012-9209031|6;[t1624879] chr7+9209016-9209035|3;[t1624880] chr7+9209016-9209036|2;[t960068] chr7+9209017-9209037|2;[t1789474] chr7+9209078-9209095|4;[t1789483] chr7+9209078-9209096|7;[t1789485] chr7+9209078-9209097|17;[t1789486] chr7+9209078-9209098|34;[t1860987] chr7+9209080-9209098|2;
novelMiR_7415	59.58	chr27	+	70692145-70692267	51	0	70692236-70692257	tagaaacatcattgagtgcagcgttgatgtcaatttctgtgaagtctttaatttggcatttggtctttttgccactttttccaattcgttgtcatctgcgctgcactcaatcatgtttttagt	(((((((((.((((((((((((((.((((.((((......(((......((..(((((...........)))))..))......))))))).)))).)))))))))))))).)))))))))..	0	miR397c	tcatctgcgctgcactcaatca	attgagtgcagcgttgatgtcaatttctgtgaagtctttaatttggcatttggtctttttgccactttttccaattcgttgtcatctgcgctgcactcaatca	[t2647087] chr27+70692153-70692172|1;[t2647088] chr27+70692153-70692173|3;[t1481097] chr27+70692155-70692173|5;[t1481104] chr27+70692155-70692174|4;[t1481106] chr27+70692155-70692175|12;[t1481107] chr27+70692155-70692176|4;[t2643012] chr27+70692236-70692256|23;[t2643013] chr27+70692236-70692257|24;[t1644783] chr27+70692237-70692256|1;[t1644784] chr27+70692237-70692257|1;[t1299641] chr27+70692238-…
novelMiR_6088	75.84	chr24	+	26513309-26513402	50	39	26513371-26513392	gagcttttggagtggatggagcgttaagatatcatatttatgttaaatcataaaaattgaaatcttgccaatgccatccattcctatggcttca	(((((...(((((((((((...(.((((((.(((..((((((......))))))...))).)))))).)....)))))))))))...)))))..	1	miR482c	tcttgccaatgccatccattcc	agtggatggagcgttaagatatcatatttatgttaaatcataaaaattgaaatcttgccaatgccatccattcc	[t1065539] chr24+26513319-26513336|1;[t1065541] chr24+26513319-26513338|4;[t1065542] chr24+26513319-26513339|51;[t1065544] chr24+26513319-26513340|1;[t2380151] chr24+26513320-26513339|1;[t457026] chr24+26513369-26513392|1;[t2779572] chr24+26513371-26513388|1;[t2779574] chr24+26513371-26513389|1;[t2779576] chr24+26513371-26513390|2;[t2779577] chr24+26513371-26513391|1;[t2779579] chr24+26513371-265…
novelMiR_6932	48.9	chr26	+	41468413-41468506	50	39	41468475-41468496	gagcttttggagtgggtggagtggtaagatatcatatttatgttgaatcataataattgaaatcttgccaatgccatccattcctatggcttcc	(((((...(((((((((((..(((((((((.(((...(((((......)))))....))).)))))))))...)))))))))))...)))))..	0	miR482d	tcttgccaatgccatccattcc	agtgggtggagtggtaagatatcatatttatgttgaatcataataattgaaatcttgccaatgccatccattcc	[t1067983] chr26+41468423-41468442|1;[t1067984] chr26+41468423-41468443|4;[t457026] chr26+41468473-41468496|1;[t2779572] chr26+41468475-41468492|1;[t2779574] chr26+41468475-41468493|1;[t2779576] chr26+41468475-41468494|2;[t2779577] chr26+41468475-41468495|1;[t2779579] chr26+41468475-41468496|80;[t3083839] chr26+41468477-41468498|3;
novelMiR_13827	107.89	chr8	+	10575336-10575535	50	0	10575503-10575525	tggattgccctgattttagacgctttttactcttgtatttatgaatacagcaacgcgaatacatgtgaatacatgcgcgtacaactgaactgccctgattttaggagtttttgctgctgtattcatgaatacatggcgcgaatacatgtgaatacatgcgcgtacaactggactgccctgatttttaggcgccttttgct	.(((..(((((((..((((..((..((((...........................................................................................................................................))))..)).))))...))))).))..)))...	1	novel35	ctggactgccctgatttttaggc	ctgattttagacgctttttactcttgtatttatgaatacagcaacgcgaatacatgtgaatacatgcgcgtacaactgaactgccctgattttaggagtttttgctgctgtattcatgaatacatggcgcgaatacatgtgaatacatgcgcgtacaactggactgccctgatttttaggc	[t1485093] chr8+10575339-10575362|1;[t1899182] chr8+10575345-10575366|1;[t2002745] chr8+10575378-10575398|1;[t402274] chr8+10575403-10575426|1;[t1136136] chr8+10575404-10575426|1;[t1136137] chr8+10575404-10575427|2;[t258551] chr8+10575501-10575523|1;[t258552] chr8+10575501-10575524|4;[t745618] chr8+10575502-10575525|19;[t1905145] chr8+10575503-10575525|136;[t1905146] chr8+10575503-10575526|1;[t28…
novelMiR_28659	42.85	chr9	-	21948440-21948531	49	0	21948450-21948471	ttttaagttatggatgatgagataagcaattcacagttatccctgtctgatacattttgatgaatgcttgtggtctgacatgacattaatct	......((((((...(((...(((((((.(((((((.((((.......))))....))).))))))))))).)))...))))))........	1	novel36	tgaatgcttgtggtctgacatg	tggatgatgagataagcaattcacagttatccctgtctgatacattttgatgaatgcttgtggtctgacatg	[t2237349] chr9-21948660-21948680|1;[t1554086] chr9-21948630-21948650|1;[t2587417] chr9-21948506-21948523|1;[t2587418] chr9-21948505-21948523|1;[t2587419] chr9-21948504-21948523|2;[t2587420] chr9-21948503-21948523|1;[t2587421] chr9-21948502-21948523|2;[t2587422] chr9-21948501-21948523|1;[t2587423] chr9-21948500-21948523|1;[t1367751] chr9-21948505-21948522|4;[t1367752] chr9-21948504-21948522|5;[t1…
novelMiR_15739	59.93	chr12	-	39789124-39789241	46	67	39789208-39789231	ttttttttggaacggactaaaaaggaaataggttcacataaactggaacagagggagtattacctttgttccagtttatacgaacttatttcctttttggtccgttccaaaaagaatg	........(((((((((((((((((((((((((((..(((((((((((((((((........)))))))))))))))))..)))))))))))))))))))))))))))..........	1	miR6164	aacggactaaaaaggaaataggtt	aacggactaaaaaggaaataggttcacataaactggaacagagggagtattacctttgttccagtttatacgaacttatttcctttttggtccgttcc	[t3226902] chr12-39789215-39789237|1;[t3190318] chr12-39789213-39789236|3;[t3090877] chr12-39789213-39789235|2;[t2219180] chr12-39789213-39789233|1;[t2219181] chr12-39789212-39789233|2;[t2219183] chr12-39789210-39789233|7;[t1983040] chr12-39789210-39789232|1;[t1983043] chr12-39789209-39789232|7;[t232783] chr12-39789213-39789231|4;[t232784] chr12-39789212-39789231|2;[t232797] chr12-39789209-397892…
novelMiR_6200	36.1	chr24	+	55449853-55449953	44	0	55449863-55449883	ggactctccgaaaatgttgccgggtgcgtgtccgatcctccaaaaatagtgtatttttggaggatccgacacgggtgcggcatcattttggagagtccgcg	.......((.((((((.(((((.((.((((((.(((((((((((((((...))))))))))))))).)))))).)).))))).))))))))..........	1	novel37a	aaaatgttgccgggtgcgtgt	aaaatgttgccgggtgcgtgtccgatcctccaaaaatagtgtatttttggaggatccgacacgggtgcggcatcattttgg	[t2996117] chr24+55449842-55449862|1;[t3087701] chr24+55449847-55449870|1;[t2854210] chr24+55449848-55449871|1;[t2199833] chr24+55449849-55449872|1;[t2711208] chr24+55449851-55449872|1;[t1798652] chr24+55449852-55449873|1;[t1965173] chr24+55449862-55449882|1;[t61767] chr24+55449863-55449883|63;[t1603954] chr24+55449922-55449939|1;[t683140] chr24+55449923-55449943|1;[t683141] chr24+55449923-554499…
novelMiR_12887	32.68	chr5	+	36805075-36805175	44	0	36805085-36805105	gcactctccgaaaatgttgccgggtgcgtgtcggatactccaaaaatagtgtatttttggaggatccgacacgggtgcggcatcattttggagcgtccgca	.......((.((((((.(((((.((.((((((((((.(((((((((((...))))))))))).)))))))))).)).))))).))))))))..........	0	novel37b	aaaatgttgccgggtgcgtgt	aaaatgttgccgggtgcgtgtcggatactccaaaaatagtgtatttttggaggatccgacacgggtgcggcatcattttgg	[t1965173] chr5+36805084-36805104|1;[t61767] chr5+36805085-36805105|63;[t1603954] chr5+36805144-36805161|1;[t683140] chr5+36805145-36805165|1;[t683141] chr5+36805145-36805167|1;
novelMiR_27852	58.9	chr6	-	95546444-95546643	41	0	95546610-95546633	aaaaaattgaagacttttggaatttgtgatcctaaacaaatcaaaaaggggcctagagtatttgtgtggttataaaagcttctcattaagggtagacttgtaagtttaaactaaattgtttccaaatatagaaagagatcattctttttgaaacagaccaaaaaaaataggttcgcataaatttgaaaggacggagtaga	.............(((((.(((((((((..((((.....................................................................................................................................))))....))))))))).)))))..........	1	novel38	agacttttggaatttgtgatccta	agacttttggaatttgtgatcctaaacaaatcaaaaaggggcctagagtatttgtgtggttataaaagcttctcattaagggtagacttgtaagtttaaactaaattgtttccaaatatagaaagagatcattctttttgaaacagaccaaaaaaaataggttcgcataaatttgaaaggacgga	[t296945] chr6-95546825-95546848|1;[t1343453] chr6-95546812-95546835|2;[t2817337] chr6-95546813-95546830|1;[t688225] chr6-95546803-95546826|1;[t2995647] chr6-95546656-95546679|11;[t2590883] chr6-95546656-95546678|2;[t1395069] chr6-95546656-95546677|2;[t1395070] chr6-95546654-95546677|16;[t2923772] chr6-95546656-95546676|2;[t2923773] chr6-95546654-95546676|1;[t2357179] chr6-95546656-95546675|1;[t2…
novelMiR_13425	43.89	chr6	+	96266988-96267096	39	25	96267066-96267086	gaaatctgtaaagctcaggagggatagcaccatggagagactatactatcttcatgagcttaaaactgcgatccgttgcgctatccatcctgagtttcatggcttcttt	..........((((((((((.(((((((...................................................))))))).))))))))))............	1	miR390c	cgctatccatcctgagtttca	aagctcaggagggatagcaccatggagagactatactatcttcatgagcttaaaactgcgatccgttgcgctatccatcctgagtttca	[t326273] chr6+96266998-96267018|23;[t923116] chr6+96266999-96267018|4;[t1789474] chr6+96267066-96267083|4;[t1789483] chr6+96267066-96267084|7;[t1789485] chr6+96267066-96267085|17;[t1789486] chr6+96267066-96267086|34;[t1860987] chr6+96267068-96267086|2;
novelMiR_14801	35.44	chr1	-	77572454-77572582	37	25	77572464-77572487	tatattacactggagtcagcaaagtatatcggtccagcataatatgctggaagttcatacactggtgcaccgaactccagtatattaagctggaccggtctctgttacagcaaaatagtggttattttt	((.....(((((..((.((((.((...(((((((((((.((((((((((((.((((...((....))....)))))))))))))))).))))))))))))).))))...))....)))))..)).....	0	novel39	cggtctctgttacagcaaaatagt	tggagtcagcaaagtatatcggtccagcataatatgctggaagttcatacactggtgcaccgaactccagtatattaagctggaccggtctctgttacagcaaaatagt	[t110359] chr1-77572717-77572740|2;[t305225] chr1-77572716-77572739|2;[t867510] chr1-77572716-77572738|1;[t2569309] chr1-77572603-77572626|2;[t1194015] chr1-77572603-77572625|1;[t1194016] chr1-77572602-77572625|10;[t2576913] chr1-77572602-77572624|1;[t2874300] chr1-77572549-77572572|1;[t1904656] chr1-77572473-77572493|1;[t1904657] chr1-77572472-77572493|1;[t1904658] chr1-77572470-77572493|1;[t286…
novelMiR_415	42.52	chr10	+	27473018-27473114	37	0	27473084-27473104	tgaatccctttgtattctttccgctcaattcaggtctatttatagtttacttgtaaatagacctgaattgagcggaaagaatacaaagggattcata	(((((((((((((((((((((((((((((((((((((((((((((.....)))))))))))))))))))))))))))))))))))))))))))))..	1	novel40a	attgagcggaaagaatacaaa	tgtattctttccgctcaattcaggtctatttatagtttacttgtaaatagacctgaattgagcggaaagaatacaaa	[t3200413] chr10+27473026-27473046|7;[t3116037] chr10+27473027-27473047|5;[t2917312] chr10+27473028-27473048|7;[t1159614] chr10+27473074-27473096|1;[t510727] chr10+27473083-27473101|1;[t510728] chr10+27473083-27473102|1;[t510729] chr10+27473083-27473103|2;[t1480438] chr10+27473084-27473101|2;[t1480439] chr10+27473084-27473102|5;[t1480440] chr10+27473084-27473103|8;[t1480441] chr10+27473084-274731…
novelMiR_14981	42.47	chr10	-	27473016-27473112	37	0	27473026-27473046	tgaatccctttgtattctttccgctcaattcaggtctatttacaagtaaactataaatagacctgaattgagcggaaagaatacaaagggattcagg	((((((((((((((((((((((((((((((((((((((((((..((....)).))))))))))))))))))))))))))))))))))))))))))..	0	novel40b	attgagcggaaagaatacaaa	tgtattctttccgctcaattcaggtctatttacaagtaaactataaatagacctgaattgagcggaaagaatacaaa	[t3200413] chr10-27473084-27473104|7;[t3116037] chr10-27473083-27473103|5;[t2917312] chr10-27473082-27473102|7;[t1159614] chr10-27473034-27473056|1;[t510727] chr10-27473029-27473047|1;[t510728] chr10-27473028-27473047|1;[t510729] chr10-27473027-27473047|2;[t1480438] chr10-27473029-27473046|2;[t1480439] chr10-27473028-27473046|5;[t1480440] chr10-27473027-27473046|8;[t1480441] chr10-27473026-274730…
novelMiR_28273	42.34	chr8	-	9110369-9110477	36	0	9110444-9110467	ttaaggactttttgtccttaacttttgaacgtgtaactataagttaaggactgtctgtccttaacttttgaacttggaaatcaaagttaaggacctattgtccttaact	..........(..((((((((((((.((...(.(((....(((((((((((.....)))))))))))......))).)..))))))))))))))..)............	1	novel41	tttgtccttaacttttgaacgtgt	tttgtccttaacttttgaacgtgtaactataagttaaggactgtctgtccttaacttttgaacttggaaatcaaagttaaggacctatt	[t1947898] chr8-9110740-9110763|1;[t1100084] chr8-9110735-9110758|1;[t97720] chr8-9110733-9110756|1;[t268509] chr8-9110734-9110755|1;[t771369] chr8-9110731-9110754|1;[t2843620] chr8-9110726-9110746|1;[t2159825] chr8-9110727-9110745|1;[t2159826] chr8-9110722-9110745|1;[t252548] chr8-9110651-9110674|1;[t731336] chr8-9110650-9110673|1;[t2734368] chr8-9110649-9110671|1;[t1080425] chr8-9110644-9110667…
novelMiR_21313	25.94	chr26	-	328310-328398	36	0	328320-328341	gcaatatctgttaaaactctaacgctaacaagtttgttgtttgtccaattccaaatagttagttgttagagcgtactggcaccatacca	................(((((((((((((..(((((..(((.....)))..))))).))))).))))))))..................	0	novel42	gttagttgttagagcgtactgg	ttaaaactctaacgctaacaagtttgttgtttgtccaattccaaatagttagttgttagagcgtactgg	[t1303951] chr26-328370-328393|1;[t2948046] chr26-328365-328388|2;[t1078470] chr26-328322-328342|1;[t1078471] chr26-328320-328342|1;[t1078472] chr26-328319-328342|2;[t2408368] chr26-328322-328341|1;[t2408370] chr26-328320-328341|24;[t2985459] chr26-328320-328340|11;[t2985460] chr26-328319-328340|3;[t2559960] chr26-328321-328339|1;[t2559961] chr26-328319-328339|2;[t2559962] chr26-328318-328339|5;[…
novelMiR_7066	38.93	chr26	+	82501546-82501696	34	0	82501663-82501686	actgttcaaaatccggaaaatacgccagtatattatgctagagttccagcataagtatacttgaactccagcatattatgctggaagttcatacacaagtgctcgaatctccggtatattatgctggaactttctgtgtgttggagttcca	....(((((.(..((((((.....((((((((.(((((..((((((.(((((..((.....(((((((((((((...))))))).))))))...))..))))).))).)))..))))).))))))))...))))))..).)))))......	0	novel43	attatgctggaactttctgtgtgt	atccggaaaatacgccagtatattatgctagagttccagcataagtatacttgaactccagcatattatgctggaagttcatacacaagtgctcgaatctccggtatattatgctggaactttctgtgtgt	[t110394] chr26+82501524-82501545|1;[t1250778] chr26+82501556-82501579|1;[t383947] chr26+82501630-82501653|1;[t2639554] chr26+82501634-82501657|1;[t1433654] chr26+82501663-82501686|59;[t2993946] chr26+82501664-82501686|1;[t2585969] chr26+82501665-82501687|6;[t1356388] chr26+82501666-82501686|1;[t1356391] chr26+82501666-82501689|3;[t2205713] chr26+82501668-82501691|2;[t1903796] chr26+82501669-8250…
novelMiR_15887	40.25	chr12	-	74952597-74952796	32	0	74952765-74952786	gatttaatttttaaaagctaacgtggactgttttgcttggtcccatgctgatatgacagggataccaccagatgtgatgactcacaaactaaatgaagactcatccttcacaccagaaaaacaaaagaaaagaaagcaaggagctttcaaaaatcaggtgattcaagatgaggtccaaaagctattgaaaattgggtcaa	((((((((((((((.((((....((((((((((((................................................................................................................................))))))..))))))..)))).))))))))))))))..	1	novel44	ttaaaagctaacgtggactgtt	ttaaaagctaacgtggactgttttgcttggtcccatgctgatatgacagggataccaccagatgtgatgactcacaaactaaatgaagactcatccttcacaccagaaaaacaaaagaaaagaaagcaaggagctttcaaaaatcaggtgattcaagatgaggtccaaaagctattgaaa	[t2273177] chr12-74953059-74953082|2;[t1015177] chr12-74952971-74952994|1;[t779498] chr12-74952944-74952964|1;[t779499] chr12-74952943-74952964|1;[t1962673] chr12-74952943-74952963|1;[t1962674] chr12-74952942-74952963|1;[t35577] chr12-74952941-74952962|1;[t102914] chr12-74952941-74952961|1;[t284478] chr12-74952941-74952960|1;[t809911] chr12-74952937-74952959|1;[t2017556] chr12-74952937-74952958|1…
novelMiR_15519	38.08	chr11	-	78884517-78884612	32	0	78884579-78884602	tgcaggacatgacgtgacttcagattttcgaggacatggcccttgataggaatatgtggagatcgaacattagggttgtaggttatgaggtagttg	........((((((..((((..(((.(((((..(((((..(((....)))..))))).....))))).))).))))..)..)))))..........	0	novel45	gacgtgacttcagattttcgagga	gacgtgacttcagattttcgaggacatggcccttgataggaatatgtggagatcgaacattagggttgtaggttat	[t1646572] chr11-78884583-78884605|1;[t1327862] chr11-78884583-78884604|1;[t1327863] chr11-78884581-78884604|8;[t2808883] chr11-78884583-78884603|1;[t2808885] chr11-78884580-78884603|12;[t2034639] chr11-78884582-78884602|4;[t2034640] chr11-78884581-78884602|4;[t2034643] chr11-78884580-78884602|2;[t2034644] chr11-78884579-78884602|43;[t693379] chr11-78884581-78884601|1;[t693380] chr11-78884579-788…
novelMiR_14020	33.69	chr8	+	72530072-72530271	32	0	72530082-72530103	agttgaatttttaaaagctaacgtggactgttttgcttggtcccatgctgatatgacagggataccaccagatgtgatgagtcacaaactaaatgaagacccatgattcacaccagtaaagcaaaagaaaagaaagcaaggagctttcaaaaatcaggtgattcaagatgaggtccaaaagctattgaaaattgggtcaa	........((((((.((((....((((((((((((................................................................................................................................))))))..))))))..)))).))))))..........	0	novel46	ttaaaagctaacgtggactgtt	ttaaaagctaacgtggactgttttgcttggtcccatgctgatatgacagggataccaccagatgtgatgagtcacaaactaaatgaagacccatgattcacaccagtaaagcaaaagaaaagaaagcaaggagctttcaaaaatcaggtgattcaagatgaggtccaaaagctattgaaa	[t2593170] chr8+72529746-72529766|1;[t1015177] chr8+72529874-72529897|1;[t2610406] chr8+72529886-72529907|1;[t779498] chr8+72529904-72529924|1;[t779499] chr8+72529904-72529925|1;[t1962673] chr8+72529905-72529925|1;[t1962674] chr8+72529905-72529926|1;[t35577] chr8+72529906-72529927|1;[t102914] chr8+72529907-72529927|1;[t284478] chr8+72529908-72529927|1;[t809911] chr8+72529909-72529931|1;[t2017556]…
novelMiR_17548	27.92	chr17	-	3051027-3051223	31	0	3051190-3051213	cacttgtatttttggagtgaaataaagtttgagttgattgcgtccgagaactaggcaaaaattaaattttgccgaacctcgttaatttctagtgttctttttattattgtctcatttactatttattagctacatttagatatagtagctgtgatttaatcactctctatatattcggcttccgcaacaattggtat	......(......(((((((((((.((...((((.(((((.(((............................................................................................................))).))))))))).)).))).))).)))))....)..........	0	novel47	tttggagtgaaataaagtttgagt	tttggagtgaaataaagtttgagttgattgcgtccgagaactaggcaaaaattaaattttgccgaacctcgttaatttctagtgttctttttattattgtctcatttactatttattagctacatttagatatagtagctgtgatttaatcactctctatatattcggcttccgcaa	[t3112359] chr17-3051270-3051293|1;[t3238589] chr17-3051195-3051215|1;[t3238590] chr17-3051192-3051215|3;[t3192207] chr17-3051193-3051213|1;[t3192208] chr17-3051192-3051213|1;[t3192210] chr17-3051191-3051213|1;[t3192213] chr17-3051190-3051213|41;[t3096101] chr17-3051190-3051212|1;[t3096103] chr17-3051189-3051212|1;[t2874466] chr17-3051190-3051211|1;[t2874467] chr17-3051189-3051211|1;[t2791271] ch…
novelMiR_15320	22.84	chr11	-	12092511-12092607	30	13	12092576-12092597	gcttgatcgatgagttcgtggaaatcacctgcctctaacccaatgcaaggcatttgggcgagatgcaagtgatttcatgaactcatcgagatggatt	........((((((((((((.(((((((.(((.(((..((((((((...))).)))))..))).))).)))))))))))))))))))..........	1	novel48	tgagttcgtggaaatcacctgc	tgagttcgtggaaatcacctgcctctaacccaatgcaaggcatttgggcgagatgcaagtgatttcatgaactcatc	[t356147] chr11-12092818-12092835|1;[t356148] chr11-12092815-12092835|1;[t2418418] chr11-12092715-12092738|1;[t2824738] chr11-12092576-12092597|41;[t1082478] chr11-12092575-12092595|1;[t1082479] chr11-12092574-12092595|1;[t2417589] chr11-12092573-12092594|1;[t2729150] chr11-12092572-12092592|2;[t1583578] chr11-12092525-12092542|1;[t377399] chr11-12092521-12092541|2;
novelMiR_9950	17.03	chr32	+	109691394-109691477	29	0	109691404-109691424	caactattgttaaaaaggcggcactacatcagcgtaggattcgatcttggtagatgcagtgccgtttttttaacactggttatg	........(((((((((((((((((.((((.((.((((((...)))))))).)))).)))))))))))))))))..........	1	novel49	taaaaaggcggcactacatca	taaaaaggcggcactacatcagcgtaggattcgatcttggtagatgcagtgccgtttttttaac	[t2446048] chr32+109691404-109691421|1;[t2446049] chr32+109691404-109691424|34;[t1347163] chr32+109691447-109691467|3;
novelMiR_12549	32.11	chr4	+	45756409-45756506	27	24	45756476-45756496	cagacatggcgtgatattggtttggctcatcactttctgttgaattcatgagacagtctagagatgatgagccggaccaatatcactcttgtatgctt	..........(((((((((((((((((((((((((((((((..........)))))...)))).))))))))))))))))))))))............	1	miR479a	tgagccggaccaatatcactc	gtgatattggtttggctcatcactttctgttgaattcatgagacagtctagagatgatgagccggaccaatatcactc	[t1832128] chr4+45756418-45756439|16;[t1334969] chr4+45756475-45756495|1;[t2820035] chr4+45756476-45756495|1;[t2820037] chr4+45756476-45756496|49;[t2755350] chr4+45756527-45756545|1;
novelMiR_11623	29.87	chr36	+	125130507-125130609	27	0	125130517-125130537	tatacgtatatgcctggctccctgtatgccatttgcagagctcaccgtaatatcgatgggtctttgtgaatggcgtatgaggagccaagcatatcccaatatc	........(((((.(((((((..((((((((((..(((((((((.((......)).)))).)))))..))))))))))..))))))).)))))..........	1	miR160a	tgcctggctccctgtatgcca	tgcctggctccctgtatgccatttgcagagctcaccgtaatatcgatgggtctttgtgaatggcgtatgaggagccaagcata	[t1199835] chr36+125130514-125130534|1;[t1350075] chr36+125130516-125130536|3;[t2846166] chr36+125130517-125130534|1;[t2846167] chr36+125130517-125130535|3;[t2846169] chr36+125130517-125130536|19;[t2846170] chr36+125130517-125130537|28;[t1377174] chr36+125130562-125130585|2;[t2188524] chr36+125130579-125130598|2;[t2188525] chr36+125130579-125130599|4;
novelMiR_26446	29.54	chr37	-	83511541-83511643	27	0	83511613-83511633	gatctgcatatgcctggctccctgtatgccatttgcagagctcatcggaataccgttgggtccccgtgaatggcgtatgaggagccaagcatatccccgatat	........(((((.(((((((..((((((((((..(.(..((((.(((....))).))))..)..)..))))))))))..))))))).)))))..........	0	miR160b	tgcctggctccctgtatgcca	tgcctggctccctgtatgccatttgcagagctcatcggaataccgttgggtccccgtgaatggcgtatgaggagccaagcata	[t1199835] chr37-83511616-83511636|1;[t1350075] chr37-83511614-83511634|3;[t2846166] chr37-83511616-83511633|1;[t2846167] chr37-83511615-83511633|3;[t2846169] chr37-83511614-83511633|19;[t2846170] chr37-83511613-83511633|28;[t1831277] chr37-83511558-83511579|1;[t2188524] chr37-83511552-83511571|2;[t2188525] chr37-83511551-83511571|4;
novelMiR_26516	29.44	chr37	-	100832899-100833001	27	0	100832971-100832991	aatatgcatatgcctggctccctgtatgccatttgcagagctcatcggaataccgttgggtccccgtgaatggcgtatgaggagccaagcatatcccggatat	........(((((.(((((((..((((((((((..(.(..((((.(((....))).))))..)..)..))))))))))..))))))).)))))..........	1	miR160c	tgcctggctccctgtatgcca	tgcctggctccctgtatgccatttgcagagctcatcggaataccgttgggtccccgtgaatggcgtatgaggagccaagcata	[t1199835] chr37-100832974-100832994|1;[t1350075] chr37-100832972-100832992|3;[t2846166] chr37-100832974-100832991|1;[t2846167] chr37-100832973-100832991|3;[t2846169] chr37-100832972-100832991|19;[t2846170] chr37-100832971-100832991|28;[t1831277] chr37-100832916-100832937|1;[t2188524] chr37-100832910-100832929|2;[t2188525] chr37-100832909-100832929|4;
novelMiR_18877	28.93	chr2	-	59819615-59819717	27	0	59819687-59819707	tatacgtatatgcctggctccctgtatgccatttgcagagctcaccgtaatatcgatgagcctttgtgaatggcgtatgaggagccaagcatatcccaatatt	........(((((.(((((((..((((((((((..(((((((((.((......)).)))).)))))..))))))))))..))))))).)))))..........	1	miR160d	tgcctggctccctgtatgcca	tgcctggctccctgtatgccatttgcagagctcaccgtaatatcgatgagcctttgtgaatggcgtatgaggagccaagcata	[t1199835] chr2-59819690-59819710|1;[t1350075] chr2-59819688-59819708|3;[t2846166] chr2-59819690-59819707|1;[t2846167] chr2-59819689-59819707|3;[t2846169] chr2-59819688-59819707|19;[t2846170] chr2-59819687-59819707|28;[t2188524] chr2-59819626-59819645|2;[t2188525] chr2-59819625-59819645|4;
novelMiR_10641	33.02	chr34	+	74562051-74562274	26	0	74562061-74562084	ccacatcagaaaagatctatcttggtaactgagtcaaggttctgtctgagtatgctctgttacatcgtatattcccgaacagaagtagttcccttgtacccctgtgatgtcaactggttcgtgaattttcaagaaggagaatatggagtcatccacacagcggataacagccctcttacctcatatggcattggttcaataagattaaggagccatgatggaat	...............((((((.((((..((.((((.......................................................................................................................................................................)))).))..)))).))))))..	1	novel50	aaagatctatcttggtaactgagt	aaagatctatcttggtaactgagtcaaggttctgtctgagtatgctctgttacatcgtatattcccgaacagaagtagttcccttgtacccctgtgatgtcaactggttcgtgaattttcaagaaggagaatatggagtcatccacacagcggataacagccctcttacctcatatggcattggttcaataagattaaggagccatgatggaat	[t2211215] chr34+74561977-74562000|1;[t1420997] chr34+74562006-74562029|2;[t39060] chr34+74562060-74562083|2;[t112434] chr34+74562061-74562084|58;[t308361] chr34+74562062-74562084|1;[t308362] chr34+74562062-74562085|3;[t875628] chr34+74562063-74562085|2;[t748855] chr34+74562163-74562184|1;[t2907854] chr34+74562165-74562185|1;[t395839] chr34+74562248-74562268|1;[t2476641] chr34+74562256-74562275|1…
novelMiR_27484	17.53	chr5	-	90459629-90459719	26	0	90459639-90459662	tggaagacaataacaatcctaggaagatcttttgtgtttaaaatttatgtacatatcaaagatcggatctaagatgtacctgatgaagaga	............(((.((.((((..((((((((((((.............)))))..)))))))...)))).)))))..............	0	novel51	aaagatcggatctaagatgtacct	taacaatcctaggaagatcttttgtgtttaaaatttatgtacatatcaaagatcggatctaagatgtacct	[t177879] chr5-90459767-90459790|1;[t1542445] chr5-90459767-90459788|1;[t596277] chr5-90459738-90459758|1;[t3041454] chr5-90459711-90459733|1;[t2460231] chr5-90459687-90459709|1;[t580319] chr5-90459646-90459669|1;[t2611517] chr5-90459643-90459664|1;[t1563500] chr5-90459640-90459663|2;[t112011] chr5-90459640-90459662|3;[t112013] chr5-90459639-90459662|28;[t307978] chr5-90459644-90459661|1;[t307979…
novelMiR_6423	20.53	chr25	+	10385932-10386073	25	0	10385942-10385965	caatcacgcaaaatttcagcattctagtagacgggcctgaagttgcaagtgtgctgaagtttttgtttgtaattgctgaacttaagcatagtagctgaagttttgttctctatttgcattgctgaagtttttgttttgtaac	.......(.((((((((((((....((((((.((((((..((((((...((((((.((((((..((........)).)))))).))))))))))))..))....)))))))))).....)))))))))))))..........	0	novel52	aaatttcagcattctagtagacgg	aaatttcagcattctagtagacgggcctgaagttgcaagtgtgctgaagtttttgtttgtaattgctgaacttaagcatagtagctgaagttttgttctctatttgcattgctgaagttttt	[t2441646] chr25+10385843-10385866|1;[t65715] chr25+10385941-10385961|1;[t65716] chr25+10385941-10385964|5;[t176089] chr25+10385942-10385964|1;[t176092] chr25+10385942-10385965|15;[t523104] chr25+10385943-10385965|1;[t523106] chr25+10385943-10385966|7;[t1518040] chr25+10385944-10385966|1;[t1518042] chr25+10385944-10385967|9;[t3154361] chr25+10385945-10385965|1;[t1465535] chr25+10385952-10385975|2…
novelMiR_6536	16.76	chr25	+	40637396-40637489	24	0	40637406-40637426	ggtactaaatttatactatgtttggtcggtggtataaatttatcccgggataaatttataccaccgaccaaacatagtataaactttgtcccaa	.........(((((((((((((((((((((((((((((((((((....)))))))))))))))))))))))))))))))))))...........	0	novel53	ttatactatgtttggtcggtg	ttatactatgtttggtcggtggtataaatttatcccgggataaatttataccaccgaccaaacatagtataaac	[t745579] chr25+40637329-40637352|1;[t1119894] chr25+40637377-40637400|1;[t3145690] chr25+40637405-40637425|1;[t2987086] chr25+40637406-40637426|30;[t2564862] chr25+40637407-40637427|1;[t1149339] chr25+40637408-40637428|1;[t2514114] chr25+40637409-40637426|1;[t1701655] chr25+40637459-40637479|1;
novelMiR_22171	29.82	chr28	-	21525528-21525713	23	0	21525680-21525703	gtgattttctaccgatctttgtgttcgctgaaacaccggggtttgaagtatcgctacaccagtgtgtaattcgttctatcctggaagaaaataatccacaaccttgggtactaggaggggattaaatttcttaaggaaacaatgtgaattcagtgggctcagattaaattctgtttcttttacatt	..........((.((..((((.((((((((((....................................................................................................................)))))))))).))))......)).))............	0	novel54	accgatctttgtgttcgctgaaac	accgatctttgtgttcgctgaaacaccggggtttgaagtatcgctacaccagtgtgtaattcgttctatcctggaagaaaataatccacaaccttgggtactaggaggggattaaatttcttaaggaaacaatgtgaattcagtgggctcagattaaattctgttt	[t1737020] chr28-21525809-21525832|1;[t1927044] chr28-21525809-21525829|1;[t2502375] chr28-21525682-21525704|3;[t2502376] chr28-21525681-21525704|14;[t619982] chr28-21525680-21525703|26;[t1707732] chr28-21525680-21525702|3;[t1707733] chr28-21525679-21525702|5;[t1776862] chr28-21525681-21525701|1;[t1776863] chr28-21525678-21525701|5;[t2111150] chr28-21525677-21525700|2;[t500499] chr28-21525544-215…
novelMiR_16096	16.64	chr13	-	25198940-25199125	23	0	25199092-25199115	tccgttttttattatctgtcatgattctcttgtacacgccccttaagaaaacttaattagaatgggattttgactactttgccctaatttatgtcttaatatttaatctttcttcattggtatttgaccaaagttaggtgtttatagtctttaaggataattattactaagggtataaaaggaaaa	.........((((....((.((((((.((((..........................................................................................................................)))).)))))).))....))))...........	0	novel55	attatctgtcatgattctcttgta	attatctgtcatgattctcttgtacacgccccttaagaaaacttaattagaatgggattttgactactttgccctaatttatgtcttaatatttaatctttcttcattggtatttgaccaaagttaggtgtttatagtctttaaggataattattactaagggtat	[t2595137] chr13-25199093-25199116|1;[t1432150] chr13-25199095-25199115|1;[t1432154] chr13-25199094-25199115|1;[t1432155] chr13-25199093-25199115|5;[t1432156] chr13-25199092-25199115|16;[t2991840] chr13-25199091-25199114|3;[t1302701] chr13-25199093-25199112|1;[t1302702] chr13-25199091-25199112|4;[t1302703] chr13-25199090-25199112|3;[t1302704] chr13-25199089-25199112|1;[t2767441] chr13-25199091-25…
novelMiR_14035	25.64	chr8	+	77014045-77014168	22	0	77014135-77014158	cactataaaagccaagcttttccggaataaaattttcatattatgttataatatatgttctatataacaacacttcgatataacattcaaaaatattcggaacaaacgaggctgttatagtgac	((((((((.((((..(.(((((((((.....................................................................))))))).)).)..)))).))))))))..	0	novel56	aaatattcggaacaaacgaggctg	gccaagcttttccggaataaaattttcatattatgttataatatatgttctatataacaacacttcgatataacattcaaaaatattcggaacaaacgaggctg	[t197862] chr8+77014022-77014045|1;[t191043] chr8+77014038-77014061|1;[t901361] chr8+77014054-77014072|1;[t2608936] chr8+77014131-77014151|1;[t17443] chr8+77014133-77014156|4;[t149584] chr8+77014135-77014157|1;[t149585] chr8+77014135-77014158|12;[t425610] chr8+77014136-77014157|1;[t425612] chr8+77014136-77014158|1;[t425615] chr8+77014136-77014159|7;[t1208428] chr8+77014137-77014160|9;[t2597772] c…
novelMiR_1430	25.52	chr12	+	98225244-98225384	22	0	98225254-98225277	ttttcttaatgaaagatcgttctgagttattctctatattccagagtttgtgtactgaaatcaaaaaccaatttggtgtctctatccgcatttttcgtagtgataatgccttagaatatgtatcttctcagtttcagcagt	.........(((((((((((((((((.((((.((..(((...(((((.((..((..((.((((((......)))))).))..))..)).)))))..)))..)).)))).))))))..))).))))).)))...........	0	novel57	gaaagatcgttctgagttattctc	gaaagatcgttctgagttattctctatattccagagtttgtgtactgaaatcaaaaaccaatttggtgtctctatccgcatttttcgtagtgataatgccttagaatatgtatcttctcag	[t2534513] chr12+98225053-98225073|1;[t2534515] chr12+98225053-98225074|2;[t884865] chr12+98225054-98225074|4;[t2534900] chr12+98225058-98225081|2;[t887920] chr12+98225059-98225081|1;[t2132267] chr12+98225060-98225081|2;[t3121024] chr12+98225062-98225082|2;[t3121025] chr12+98225062-98225083|1;[t2925814] chr12+98225063-98225085|1;[t2729817] chr12+98225069-98225090|1;[t1636457] chr12+98225087-98225…
novelMiR_25651	15.51	chr35	-	108639296-108639400	22	0	108639370-108639390	ccttatcagatgtcttggtgactgactctagggggagaaacaagaatcggggttctcaaaatagaagcaaatccagaagcagacttaaagatattgagtgctatc	........((((((((...(.(((..(((.(((.(((((.(........)..)))))..............))))))..))).)...))))))))..........	0	novel58a	tgtcttggtgactgactctag	tgtcttggtgactgactctagggggagaaacaagaatcggggttctcaaaatagaagcaaatccagaagcagacttaaagatatt	[t2853137] chr35-108639561-108639582|2;[t2892012] chr35-108639554-108639577|1;[t351061] chr35-108639530-108639550|1;[t989657] chr35-108639528-108639549|1;[t2771956] chr35-108639484-108639507|1;[t2972442] chr35-108639484-108639505|2;[t760060] chr35-108639480-108639500|2;[t760061] chr35-108639479-108639500|1;[t1927557] chr35-108639479-108639499|1;[t2198478] chr35-108639459-108639482|1;[t2121757] ch…
novelMiR_3593	14.43	chr18	+	62735479-62735594	22	0	62735489-62735509	cttcataagatgtcttggtgactgactctagggggagagcaagaatcggggttctcaaaatagagaacataatagaagcaaatccagaagcagacttaaagatattgagtgctgtc	........((((((((...(.(((..(((.(((.....((..........((((((......)))))).........))...))))))..))).)...))))))))..........	1	novel58b	tgtcttggtgactgactctag	tgtcttggtgactgactctagggggagagcaagaatcggggttctcaaaatagagaacataatagaagcaaatccagaagcagacttaaagatatt	[t2771956] chr18+62735372-62735395|1;[t2972442] chr18+62735374-62735395|2;[t760060] chr18+62735379-62735399|2;[t760061] chr18+62735379-62735400|1;[t1927557] chr18+62735380-62735400|1;[t2121757] chr18+62735487-62735510|3;[t1394617] chr18+62735488-62735510|3;[t1394618] chr18+62735488-62735511|1;[t2923303] chr18+62735489-62735509|7;[t2923305] chr18+62735489-62735510|5;[t2355468] chr18+62735490-62735…
novelMiR_13991	14.3	chr8	+	61333163-61333256	22	0	61333173-61333193	gagattaaatttataccttgtttgattggaggtataaatttatcacatgataaatttatacctccaatcaaacaaggtataaatttaatcctat	........((((((((((((((((((((((((((((((((((((....))))))))))))))))))))))))))))))))))))..........	0	novel59a	ttataccttgtttgattggag	ttataccttgtttgattggaggtataaatttatcacatgataaatttatacctccaatcaaacaaggtataaat	[t1116542] chr8+61333135-61333157|1;[t2986842] chr8+61333173-61333191|2;[t2986844] chr8+61333173-61333193|25;[t2945621] chr8+61333181-61333201|2;[t2650805] chr8+61333225-61333245|1;[t1664543] chr8+61333226-61333246|1;[t175269] chr8+61333243-61333266|1;[t1141206] chr8+61333272-61333295|1;
novelMiR_28427	14.05	chr8	-	61333161-61333254	22	0	61333224-61333244	aggattaaatttataccttgtttgattggaggtataaatttatcatgtgataaatttatacctccaatcaaacaaggtataaatttaatctcag	........((((((((((((((((((((((((((((((((((((....))))))))))))))))))))))))))))))))))))..........	1	novel59b	ttataccttgtttgattggag	ttataccttgtttgattggaggtataaatttatcatgtgataaatttatacctccaatcaaacaaggtataaat	[t2986842] chr8-61333226-61333244|2;[t2986844] chr8-61333224-61333244|25;[t2945621] chr8-61333216-61333236|2;[t2650805] chr8-61333172-61333192|1;[t1664543] chr8-61333171-61333191|1;
novelMiR_21017	13.21	chr25	-	26289120-26289229	22	0	26289199-26289219	cctcatcagatgtcttggtgactgactctagggggagaaacaagaatcggggttctcaaaatagagaacataatagaagcaaatccagaagcagacttaaagatattgag	.((((....(((((((...(.(((..(((.(((..................................................))))))..))).)...)))))))))))	1	novel60a	tgtcttggtgactgactctag	tgtcttggtgactgactctagggggagaaacaagaatcggggttctcaaaatagagaacataatagaagcaaatccagaagcagacttaaagatatt	[t2143138] chr25-26289858-26289879|1;[t2111591] chr25-26289781-26289804|1;[t1227366] chr25-26289646-26289669|1;[t2854188] chr25-26289511-26289534|2;[t2707505] chr25-26289508-26289531|2;[t1792224] chr25-26289507-26289530|1;[t67757] chr25-26289499-26289519|1;[t2907622] chr25-26289448-26289468|1;[t3022047] chr25-26289445-26289465|1;[t2826378] chr25-26289436-26289457|1;[t351061] chr25-26289359-262893…
novelMiR_23794	13.21	chr31	-	48873948-48874057	22	0	48874027-48874047	cctcatcagatgtcttggtgactgactctagggggagaaacaagaatcggggttctcaaaatagagaacataatagaagcaaatccagaagcagacttaaagatattgag	.((((....(((((((...(.(((..(((.(((..................................................))))))..))).)...)))))))))))	0	novel60b	tgtcttggtgactgactctag	tgtcttggtgactgactctagggggagaaacaagaatcggggttctcaaaatagagaacataatagaagcaaatccagaagcagacttaaagatatt	[t351061] chr31-48874187-48874207|1;[t989657] chr31-48874185-48874206|1;[t2771956] chr31-48874141-48874164|1;[t2972442] chr31-48874141-48874162|2;[t760060] chr31-48874137-48874157|2;[t760061] chr31-48874136-48874157|1;[t1927557] chr31-48874136-48874156|1;[t2198478] chr31-48874116-48874139|1;[t2121757] chr31-48874026-48874049|3;[t1394617] chr31-48874026-48874048|3;[t1394618] chr31-48874025-4887404…
novelMiR_5368	12.75	chr22	+	51592849-51592965	22	0	51592859-51592879	cctcatcagatgtcttggtgactgactctagggggaaaagcaagaataggggttctcaaaatagagaacataatagaagcaaatctagaagcagacttaaagatattgagtacaaag	........((((((((...(.(((..((((((.......((..........((((((......)))))).........))...))))))..))).)...))))))))..........	1	novel60c	tgtcttggtgactgactctag	tgtcttggtgactgactctagggggaaaagcaagaataggggttctcaaaatagagaacataatagaagcaaatctagaagcagacttaaagatatt	[t2823416] chr22+51592177-51592198|1;[t901071] chr22+51592279-51592297|1;[t901072] chr22+51592279-51592299|1;[t2155410] chr22+51592280-51592303|1;[t1661231] chr22+51592281-51592304|2;[t1568768] chr22+51592282-51592303|2;[t190124] chr22+51592283-51592306|1;[t2862912] chr22+51592341-51592361|2;[t3149346] chr22+51592451-51592474|1;[t1068045] chr22+51592461-51592478|1;[t2807085] chr22+51592468-515924…
novelMiR_28907	12.7	chr9	-	91891586-91891695	22	0	91891665-91891685	cctcatcagatgtcttggtgactgactctagggggagaagaaagaatcggggttctcaaaatagagaacataatagaagtaaatccagaagcagacttaaagatattgag	.((((....(((((((...(.(((..(((.(((..................................................))))))..))).)...)))))))))))	0	novel60d	tgtcttggtgactgactctag	tgtcttggtgactgactctagggggagaagaaagaatcggggttctcaaaatagagaacataatagaagtaaatccagaagcagacttaaagatatt	[t756744] chr9-91892547-91892570|2;[t1998947] chr9-91892469-91892492|1;[t901071] chr9-91892360-91892378|1;[t901072] chr9-91892358-91892378|1;[t2155410] chr9-91892354-91892377|1;[t1661231] chr9-91892353-91892376|2;[t1568768] chr9-91892354-91892375|2;[t190124] chr9-91892351-91892374|1;[t1217278] chr9-91892264-91892286|1;[t1227366] chr9-91892226-91892249|1;[t1029407] chr9-91892194-91892217|1;[t24384…
novelMiR_4656	22.51	chr20	+	53224890-53225077	21	0	53225047-53225067	atatataaggagaattacaaacctgacaaatatgtgtgaccatttctaaaagaaagaatacaatttcatggtgtttagataaactgtcatttcatttacaaaagaatgtcctgtatgtgaaaaaaatgtcattatcgttttcttgcaaaagacacatttgtcaggcttgtgattttcctttaatggca	((....((((((((((((((.((((((((..((((((..................................................................................................................)))))))))))))).))))))))))))))..))....	1	novel61	ttgtcaggcttgtgattttcc	agaattacaaacctgacaaatatgtgtgaccatttctaaaagaaagaatacaatttcatggtgtttagataaactgtcatttcatttacaaaagaatgtcctgtatgtgaaaaaaatgtcattatcgttttcttgcaaaagacacatttgtcaggcttgtgattttcc	[t804278] chr20+53224900-53224920|2;[t1658235] chr20+53225044-53225064|1;[t3200785] chr20+53225046-53225063|2;[t3200798] chr20+53225046-53225065|1;[t3116928] chr20+53225047-53225066|1;[t3116930] chr20+53225047-53225067|38;[t2918620] chr20+53225048-53225068|1;[t1430528] chr20+53225086-53225109|1;[t2615290] chr20+53225090-53225110|2;
novelMiR_21828	11.69	chr27	-	42032983-42033092	21	0	42033062-42033082	cctcatcatatgtcttggtgactgactctagggggaagtaagaatcggggttctcaaaatagagaacataatataagcaaatccagaagcagacttaaagatattgagtg	.((((....(((((((...(.(((..(((.(((....((..........((((((......)))))).........))...))))))..))).)...)))))))))))..	1	novel62	tgtcttggtgactgactctag	tgtcttggtgactgactctagggggaagtaagaatcggggttctcaaaatagagaacataatataagcaaatccagaagcagacttaaagatatt	[t3081122] chr27-42034078-42034101|1;[t1505313] chr27-42034075-42034098|2;[t756745] chr27-42034064-42034087|1;[t1519398] chr27-42034010-42034033|1;[t901443] chr27-42033989-42034012|1;[t2419204] chr27-42033982-42034005|1;[t2770469] chr27-42033980-42034003|1;[t2143139] chr27-42033954-42033976|1;[t3081122] chr27-42033844-42033867|1;[t1505313] chr27-42033841-42033864|2;[t756745] chr27-42033830-420338…
novelMiR_11792	21.91	chr37	+	26402791-26402886	20	0	26402801-26402824	atgctggaactagaactccatcatattatgctggaattccagcatacttatcctggaactccagtataatatgttggagttcaagcatacttatgc	............((((((((.((((((((((((((.((((((.((....)).)))))).)))))))))))))).))))))))..............	0	novel63	tagaactccatcatattatgctgg	tagaactccatcatattatgctggaattccagcatacttatcctggaactccagtataatatgttggagttcaagc	[t1604076] chr37+26402525-26402548|1;[t2711476] chr37+26402542-26402565|3;[t1799351] chr37+26402543-26402566|2;[t1152254] chr37+26402632-26402655|2;[t3040729] chr37+26402641-26402663|1;[t2723482] chr37+26402642-26402665|1;[t2367681] chr37+26402645-26402668|2;[t2838609] chr37+26402646-26402666|1;[t2143975] chr37+26402647-26402665|1;[t2143976] chr37+26402647-26402669|1;[t2143977] chr37+26402647-264…
novelMiR_3794	20.78	chr19	+	10883905-10884000	20	0	10883915-10883938	tctatgttggattcgactctggacttgtaaaccggattatattttcaacgaccgcttagtcctttttataaggcatagttgggcgagatcaaattt	.............(((((.((..((((((((..((((((.................))))))..)))))))).)).)))))...............	0	novel64	attcgactctggacttgtaaaccg	attcgactctggacttgtaaaccggattatattttcaacgaccgcttagtcctttttataaggcatagttgggcga	[t2240868] chr19+10883913-10883936|1;[t2128165] chr19+10883914-10883933|1;[t2128166] chr19+10883914-10883937|1;[t1456627] chr19+10883915-10883937|8;[t1456630] chr19+10883915-10883938|28;[t3030585] chr19+10883916-10883938|1;[t3030586] chr19+10883916-10883939|1;[t2693842] chr19+10883917-10883939|1;[t2693843] chr19+10883917-10883940|1;[t1764558] chr19+10883918-10883938|1;[t1764559] chr19+10883918-10…
novelMiR_8176	21.66	chr29	+	53071083-53071195	19	0	53071165-53071185	aaagtaggcgtccaaagggatcgcattgatcccatttcactttgtatttctattaattcaagaaaattaatactgaatttggatcatgttatccctttggactcctcctttcg	((((.(((.((((((((((((.((((.(((((...((((..(((..(((((.........)))))..)))...))))...))))))))).)))))))))))).))).))))..	1	novel65	atcatgttatccctttggact	tccaaagggatcgcattgatcccatttcactttgtatttctattaattcaagaaaattaatactgaatttggatcatgttatccctttggact	[t2649204] chr29+53071093-53071110|1;[t2649208] chr29+53071093-53071112|3;[t2649209] chr29+53071093-53071113|1;[t2649211] chr29+53071093-53071114|4;[t2102437] chr29+53071164-53071184|3;[t1234586] chr29+53071165-53071184|1;[t1234590] chr29+53071165-53071185|21;[t1234591] chr29+53071165-53071187|1;[t1234592] chr29+53071165-53071188|1;[t2645805] chr29+53071166-53071185|2;[t2645806] chr29+53071166-53…
novelMiR_241	20.13	chr1	+	82126922-82127023	17	21	82126932-82126952	taatatcgacttatcaactcagacaaatatgtgatttgcttcgcctgcatcgaatcatcattaaattcacatctttgtctgagttgataagatgatccatga	.........((((((((((((((((((.((((((................................)))))).))))))))))))))))))...........	1	novel66a	ttatcaactcagacaaatatg	ttatcaactcagacaaatatgtgatttgcttcgcctgcatcgaatcatcattaaattcacatctttgtctgagttgataaga	[t1495293] chr1+82126824-82126846|1;[t2909431] chr1+82126826-82126846|3;[t2308868] chr1+82126827-82126846|1;[t2308869] chr1+82126827-82126847|1;[t2989058] chr1+82126932-82126949|1;[t2989059] chr1+82126932-82126952|37;[t2786152] chr1+82126993-82127012|1;[t2786153] chr1+82126993-82127013|5;
novelMiR_22231	19.93	chr28	-	39250858-39250959	17	21	39250929-39250949	ttatatcagcttatcaactcagacaaatatgtgatttgcttcgcctgcaccgaatcatcattaaattcacatctttgtctgagttgataagattatccatga	.........((((((((((((((((((.((((((................................)))))).))))))))))))))))))...........	0	novel66b	ttatcaactcagacaaatatg	ttatcaactcagacaaatatgtgatttgcttcgcctgcaccgaatcatcattaaattcacatctttgtctgagttgataaga	[t3079270] chr28-39251140-39251157|1;[t3079271] chr28-39251138-39251157|1;[t3079272] chr28-39251137-39251157|1;[t1319884] chr28-39251131-39251154|1;[t327761] chr28-39251134-39251151|1;[t327762] chr28-39251133-39251151|1;[t327763] chr28-39251132-39251151|3;[t327764] chr28-39251131-39251151|14;[t2793972] chr28-39251088-39251109|3;[t791474] chr28-39251078-39251099|1;[t262464] chr28-39251076-39251097…
novelMiR_27099	28.23	chr4	-	74980747-74980856	16	37	74980823-74980846	aagcgtctgcatgagctgcttgcaacctgcatgtttaataagaagttgctgcaaatcatttcattgagttgtttgcaacctgcctgcatcagttgcttgtagataaactt	...............((((..(((((.((.((((......((..(((((.((((.(((......))).))))..)))))))....)))))))))))..))))........	1	novel67	atgagctgcttgcaacctgcatgt	atgagctgcttgcaacctgcatgtttaataagaagttgctgcaaatcatttcattgagttgtttgcaacctgcctgcatcagttgcttgtagataaact	[t254663] chr4-74980973-74980991|1;[t737157] chr4-74980969-74980990|1;[t3009576] chr4-74980873-74980896|1;[t1622881] chr4-74980867-74980887|1;[t927422] chr4-74980864-74980886|2;[t1335556] chr4-74980824-74980846|1;[t1335559] chr4-74980823-74980846|51;[t2066325] chr4-74980826-74980844|1;[t1570657] chr4-74980811-74980834|1;[t1640849] chr4-74980748-74980770|1;[t1230445] chr4-74980749-74980769|1;[t123…
novelMiR_28085	24.24	chr7	-	67615354-67615483	16	0	67615364-67615385	ggcccaaaggtttgtagagagaattgggtagtgtttgggagtagtggggaatatgaccttcgtcattttcaaatgtgtcaggaccaccggagtataatttagacgtagtatctcttgactgcatctgcat	((......((((...(((((..((((.((.........................................................................)).)))).))))).))))....))....	0	novel68a	ttagacgtagtatctcttgact	tttgtagagagaattgggtagtgtttgggagtagtggggaatatgaccttcgtcattttcaaatgtgtcaggaccaccggagtataatttagacgtagtatctcttgact	[t3114295] chr7-67615452-67615472|1;[t1510068] chr7-67615364-67615387|2;[t3140938] chr7-67615367-67615386|1;[t3140939] chr7-67615366-67615386|2;[t3140940] chr7-67615364-67615386|5;[t2973858] chr7-67615364-67615385|20;[t2973859] chr7-67615362-67615385|1;[t2527176] chr7-67615364-67615384|3;[t2527178] chr7-67615363-67615384|19;
novelMiR_25414	24.16	chr35	-	30406407-30406537	16	0	30406417-30406438	ggctcaaaggtttgtagagagaattgggtagtgtttggggagtagtgggaaataaaaccttcgtcattttcaaatgtatcaggaccactggagtataatttagacgtagtatctcttgactgcatctgcat	.((.....((((...(((((..((((.((..........................................................................)).)))).))))).))))......))..	1	novel68b	ttagacgtagtatctcttgact	tttgtagagagaattgggtagtgtttggggagtagtgggaaataaaaccttcgtcattttcaaatgtatcaggaccactggagtataatttagacgtagtatctcttgact	[t2618499] chr35-30406596-30406616|1;[t2183967] chr35-30406516-30406539|1;[t3114295] chr35-30406506-30406526|1;[t1609331] chr35-30406431-30406452|1;[t1510068] chr35-30406417-30406440|2;[t3140938] chr35-30406420-30406439|1;[t3140939] chr35-30406419-30406439|2;[t3140940] chr35-30406417-30406439|5;[t2973858] chr35-30406417-30406438|20;[t2973859] chr35-30406415-30406438|1;[t2527176] chr35-30406417-30…
novelMiR_10476	23.14	chr34	+	19667238-19667343	16	0	19667248-19667271	tcgggtcataattttcgaactttaggacacgatgtcctgaagtttggattttgaggtttaaagtctaggacatcgtgtcctgaaatttgagcaaaattatctaata	.............((((((.(((((((((((((((((((.(.((((((((....)))))))).).))))))))))))))))))).))))))...............	0	novel69	attttcgaactttaggacacgatg	attttcgaactttaggacacgatgtcctgaagtttggattttgaggtttaaagtctaggacatcgtgtcctgaaatttgagcaaaa	[t776003] chr34+19667085-19667108|1;[t2984660] chr34+19667138-19667160|1;[t1070653] chr34+19667140-19667163|1;[t2802422] chr34+19667147-19667169|2;[t2491500] chr34+19667163-19667185|3;[t2491501] chr34+19667163-19667186|1;[t519041] chr34+19667164-19667184|1;[t519044] chr34+19667164-19667187|2;[t2481215] chr34+19667181-19667203|1;[t380381] chr34+19667182-19667203|1;[t380382] chr34+19667182-19667204…
novelMiR_7360	21.69	chr27	+	54534932-54535031	16	0	54534998-54535021	tgctggaatatgttggagttctagcataatatgttagaagttcataggcaggtgcacctctccactatattatgctagaacttttcgtgttgtagcccct	..............((((((((((((((((((((.(((.((.(((......))).)).)))..)).))))))))))))))))))................	0	novel70	atattatgctagaacttttcgtgt	tgttggagttctagcataatatgttagaagttcataggcaggtgcacctctccactatattatgctagaacttttcgtgt	[t155836] chr27+54534799-54534821|1;[t2151038] chr27+54534842-54534861|1;[t2941994] chr27+54534942-54534965|1;[t1206208] chr27+54534998-54535021|40;[t1433314] chr27+54535000-54535020|1;[t1433316] chr27+54535000-54535021|1;[t1433323] chr27+54535000-54535022|1;[t1433325] chr27+54535000-54535023|3;
novelMiR_7056	15.24	chr26	+	80162715-80162840	16	0	80162807-80162830	gattcgtaccaaataactactgttatccttagccccacggtgggcgccaaactgtttacccgaaaaacggatagagttgaatttaaacgtagttctaaggatacgtagtataacttggcaaaaatc	((((..(.((((...(((((.((.((((((((..(........................................................)..))))))))))))))).....)))).)..))))	0	novel71	ttctaaggatacgtagtataactt	aaataactactgttatccttagccccacggtgggcgccaaactgtttacccgaaaaacggatagagttgaatttaaacgtagttctaaggatacgtagtataactt	[t394196] chr26+80162726-80162749|1;[t2417770] chr26+80162806-80162829|1;[t3044162] chr26+80162807-80162829|2;[t3044163] chr26+80162807-80162830|12;[t2733994] chr26+80162808-80162830|10;[t341048] chr26+80162811-80162834|1;[t2708014] chr26+80162839-80162862|1;[t3076008] chr26+80162861-80162884|1;[t2823450] chr26+80162862-80162885|1;[t2082867] chr26+80162863-80162884|1;[t2338462] chr26+80162865-801…
novelMiR_12586	13.02	chr4	+	55709424-55709538	16	0	55709508-55709528	aatagtggtagggctactctctattggcatgcagttatttatgtagagtgactccacttcataacctatatatttcagctgacacgccaaaggagagctgccctgttactgtctc	.(((((..((((((..((((((.(((((.((((((((..(((((((((((....)))).......)))))))..).))))).)).))))).))))))..))))))..)))))...	0	miR399a	cgccaaaggagagctgccctg	gggctactctctattggcatgcagttatttatgtagagtgactccacttcataacctatatatttcagctgacacgccaaaggagagctgccctg	[t416135] chr4+55709424-55709444|1;[t1000341] chr4+55709433-55709454|1;[t1782638] chr4+55709508-55709528|20;[t957970] chr4+55709514-55709532|1;[t957971] chr4+55709514-55709534|1;
novelMiR_22422	12.83	chr28	-	95511779-95511892	16	0	95511789-95511809	aatagtgttagggctactctctattggcatgcagttaattgtatgcatagtgactccatcacatatatatatttcagctgacacgccaaaggagagctgccctgttactgtctc	..(((((.((((((..((((((.(((((.(((((((((.((((((.((.((((.....)))))).)))))).)).))))).)).))))).))))))..)))))).)))))....	0	miR399b	cgccaaaggagagctgccctg	gggctactctctattggcatgcagttaattgtatgcatagtgactccatcacatatatatatttcagctgacacgccaaaggagagctgccctg	[t1000341] chr28-95511862-95511883|1;[t1782638] chr28-95511789-95511809|20;[t957970] chr28-95511785-95511803|1;[t957971] chr28-95511783-95511803|1;
novelMiR_12270	12.57	chr38	+	21421993-21422100	16	0	21422070-21422090	aacagtggtagggctactctctattggcatgccgttatatgtattgtgactccctcacatataaatttcagctgacacgccaaaggagagctgccctgttactgtctc	.(((((..((((((..((((((.(((((.(((.(((((.(((((.((((.....))))))))).))...))).).)).))))).))))))..))))))..)))))...	0	miR399c	cgccaaaggagagctgccctg	gggctactctctattggcatgccgttatatgtattgtgactccctcacatataaatttcagctgacacgccaaaggagagctgccctg	[t1000341] chr38+21422002-21422023|1;[t1782638] chr38+21422070-21422090|20;[t957970] chr38+21422076-21422094|1;[t957971] chr38+21422076-21422096|1;
novelMiR_17786	11.72	chr17	-	66261887-66261986	16	0	66261955-66261976	tcagacatggcgtgatatttgtttggctcatcactttctgttgaattcatgagacagtccagagatgatgagccgaaccaatatcactcttgtatgcttc	........((.((((((((.(((((((((((((.((((((..((..((....))...))))))))))))))))))))).)))))))).))..........	1	miR479b	cgtgatatttgtttggctcatc	cgtgatatttgtttggctcatcactttctgttgaattcatgagacagtccagagatgatgagccgaaccaatatcactct	[t1832130] chr17-66261955-66261976|25;[t2819991] chr17-66261898-66261918|3;
novelMiR_17132	11.64	chr15	-	98982385-98982499	16	0	98982395-98982415	aatagtggtagggctactctctattggcatgcagttatttatgtagagtgactccacttcataacatatatatttcagctgacacgccaaaggagagctgccctgttactgtctc	..((((..((((((..((((((.(((((.((((((((..(((((((((((....))))).......))))))..).))))).)).))))).))))))..))))))..))))....	1	miR399d	cgccaaaggagagctgccctg	gggctactctctattggcatgcagttatttatgtagagtgactccacttcataacatatatatttcagctgacacgccaaaggagagctgccctg	[t416135] chr15-98982479-98982499|1;[t1000341] chr15-98982469-98982490|1;[t1782638] chr15-98982395-98982415|20;[t957970] chr15-98982391-98982409|1;[t957971] chr15-98982389-98982409|1;
novelMiR_19518	11.46	chr21	-	29343552-29343668	16	0	29343562-29343582	aatagtggtagggctactctctattggcatgcagttaattatgtatactgactcttaatcatcgcacatatatatttcagctgacacgccaaaggagagctgccctgttactgtctc	..((((..((((((..((((((.(((((.(((((((((.(((((((..(((..........)))...))))))).)).))))).)).))))).))))))..))))))..))))....	1	miR399e	cgccaaaggagagctgccctg	gggctactctctattggcatgcagttaattatgtatactgactcttaatcatcgcacatatatatttcagctgacacgccaaaggagagctgccctg	[t416135] chr21-29343648-29343668|1;[t1000341] chr21-29343638-29343659|1;[t1782638] chr21-29343562-29343582|20;[t957970] chr21-29343558-29343576|1;[t957971] chr21-29343556-29343576|1;
novelMiR_19855	11.08	chr22	-	14440654-14440771	16	0	14440664-14440684	aatagtggtagggctactctctattggcatgcacttaattatgtatagtgattccacttaatcattacatatatatttcagttgacacgccaaaggagagctgccctgttactatctc	..((((..((((((..((((((.(((((.((((((.((.((((((((((((((......))))))))..)))))).)).)).)).)).))))).))))))..))))))..))))....	0	miR399f	cgccaaaggagagctgccctg	gggctactctctattggcatgcacttaattatgtatagtgattccacttaatcattacatatatatttcagttgacacgccaaaggagagctgccctg	[t1261414] chr22-14440969-14440992|2;[t2688436] chr22-14440968-14440991|1;[t2095651] chr22-14440900-14440923|2;[t1163928] chr22-14440900-14440922|1;[t1163929] chr22-14440899-14440922|1;[t872947] chr22-14440897-14440920|5;[t2102205] chr22-14440898-14440919|1;[t2102206] chr22-14440897-14440919|2;[t2102207] chr22-14440896-14440919|2;[t3028917] chr22-14440888-14440911|1;[t2688561] chr22-14440890-1444…
novelMiR_8911	11.07	chr30	+	38487288-38487378	16	0	38487298-38487318	tgatccgaagactcacgtttccttctagcatgacgccagaacttatttgtttaggcgtctactaaaaggaaacttgtgttttggggtcggg	........((((.((.((((((((.(((...((((((.((((......)))).))))))..))).)))))))).)).))))..........	0	novel72	actcacgtttccttctagcat	actcacgtttccttctagcatgacgccagaacttatttgtttaggcgtctactaaaaggaaacttgtgttt	[t719747] chr30+38487298-38487316|4;[t719748] chr30+38487298-38487317|1;[t719750] chr30+38487298-38487318|18;[t719752] chr30+38487298-38487319|2;[t702126] chr30+38487348-38487368|1;
novelMiR_9866	10.77	chr32	+	85032552-85032669	16	0	85032639-85032659	aatagtggtagggctactctctattggcatgcacttaattatgtatagtgattccacttaatcatcacatatatacttcagttgacacgccaaaggagagctgccctgttactatctc	..((((..((((((..((((((.(((((.((((((.((.(((((((.(((((...........)))))))))))).)).)).)).)).))))).))))))..))))))..))))....	1	miR399g	cgccaaaggagagctgccctg	gggctactctctattggcatgcacttaattatgtatagtgattccacttaatcatcacatatatacttcagttgacacgccaaaggagagctgccctg	[t416135] chr32+85032552-85032572|1;[t1000341] chr32+85032561-85032582|1;[t1782638] chr32+85032639-85032659|20;[t957970] chr32+85032645-85032663|1;
novelMiR_25076	24.53	chr34	-	68275172-68275283	15	27	68275182-68275202	ttcccctagagttctcctgatcacttcattgggacttgaaaaatgcccttaaattgaaagggtattaattattaatgcctactgaagtgtttgggggaactctgggagccac	(...(((((((((((((..(.(((((((.((((..((((..(((((((((.......))))))))).....))))..)))).))))))).)..)))))))))))))).....	1	miR395a	ctgaagtgtttgggggaactc	gttctcctgatcacttcattgggacttgaaaaatgcccttaaattgaaagggtattaattattaatgcctactgaagtgtttgggggaactc	[t2418288] chr34-68275254-68275273|2;[t2418289] chr34-68275253-68275273|2;[t1892818] chr34-68275182-68275202|39;[t2799105] chr34-68275182-68275201|3;
novelMiR_16183	22.81	chr13	-	46354348-46354460	15	27	46354358-46354378	ttcccctagagttctcctgatcacttcattgggacttcaaaaatgcccttaaaatggaaagggtattaattattaatgcctactgaagtgtttgggggaactccgggagccac	((((....(((((((((..(.(((((((.((((........(((((((((........)))))))))...........)))).))))))).)..))))))))).)))).....	0	miR395b	ctgaagtgtttgggggaactc	gttctcctgatcacttcattgggacttcaaaaatgcccttaaaatggaaagggtattaattattaatgcctactgaagtgtttgggggaactc	[t2418288] chr13-46354431-46354450|2;[t2418289] chr13-46354430-46354450|2;[t1892818] chr13-46354358-46354378|39;[t2799105] chr13-46354358-46354377|3;
novelMiR_19713	22.75	chr21	-	88157929-88158041	15	27	88157939-88157959	ttcccctagagttctcctgatcacttcattgggacttcgaaaatgcccttaaaatgcaaaggttattgattattaatgcctactgaagtgtttgggggaactccgggagccac	.((((...(((((((((..(.(((((((.((((........((((.((((........)))).))))...........)))).))))))).)..))))))))).)))).....	0	miR395c	ctgaagtgtttgggggaactc	gttctcctgatcacttcattgggacttcgaaaatgcccttaaaatgcaaaggttattgattattaatgcctactgaagtgtttgggggaactc	[t2418288] chr21-88158012-88158031|2;[t2418289] chr21-88158011-88158031|2;[t1892818] chr21-88157939-88157959|39;[t2799105] chr21-88157939-88157958|3;
novelMiR_24327	22.72	chr32	-	92352986-92353097	15	27	92352996-92353016	ttccccttgagttctcctgatcacttcattgggacttgaaaaatgcccttaaattgaaatggtattaattattaatgcctactgaagtgtttgggggaactctaggagccac	(...(((.(((((((((..(.(((((((......................................................))))))).)..))))))))).)))).....	0	miR395d	ctgaagtgtttgggggaactc	gttctcctgatcacttcattgggacttgaaaaatgcccttaaattgaaatggtattaattattaatgcctactgaagtgtttgggggaactc	[t2418288] chr32-92353068-92353087|2;[t2418289] chr32-92353067-92353087|2;[t1892818] chr32-92352996-92353016|39;[t2799105] chr32-92352996-92353015|3;
novelMiR_17399	18.86	chr16	-	75301095-75301225	15	12	75301195-75301215	aaaatctgtaaagctcaggagggatagcaccagagagagattatcttaatgagcttaattaacactatttaggctttcttttttgactatcgatctgtagcgctatccatcctgagttttatggcttcttc	........((((((((((((.(((((((.(.(.(((..(((..((..((.((((((((.((....)).))))))))....))..))..)))..))).).).))))))).))))))))))))..........	0	miR390d	aagctcaggagggatagcacc	aagctcaggagggatagcaccagagagagattatcttaatgagcttaattaacactatttaggctttcttttttgactatcgatctgtagcgctatccatcctgagtttta	[t2798910] chr16-75301288-75301310|1;[t1282640] chr16-75301273-75301292|1;[t326273] chr16-75301195-75301215|23;[t923116] chr16-75301195-75301214|4;[t1789474] chr16-75301108-75301125|4;[t1789483] chr16-75301107-75301125|7;[t1789488] chr16-75301106-75301125|4;
novelMiR_21553	20.38	chr26	-	71882186-71882296	15	0	71882266-71882286	gcgatgaaggagctttacgtactctaggagctttaggtacattaggtactctaggagttgggtacattaggtactaaagctcctagagtacgtaaagctccttcaacgccc	........((((((((((((((((((((((((((((.(((.....((((((........)))))).....)))))))))))))))))))))))))))))))..........	0	novel73	agctttacgtactctaggagc	agctttacgtactctaggagctttaggtacattaggtactctaggagttgggtacattaggtactaaagctcctagagtacgtaaagctcc	[t2658476] chr26-71882306-71882326|1;[t959417] chr26-71882269-71882289|1;[t2232489] chr26-71882266-71882288|1;[t932654] chr26-71882269-71882286|1;[t932655] chr26-71882266-71882286|11;[t1948273] chr26-71882265-71882284|1;[t1948274] chr26-71882264-71882284|6;[t1948275] chr26-71882263-71882284|1;[t3138665] chr26-71882263-71882283|7;[t2967967] chr26-71882263-71882282|3;[t2967968] chr26-71882262-71882…
novelMiR_28288	33.67	chr8	-	12919435-12919556	14	43	12919445-12919468	caaaaacttcagttctagagctgaagttcgtcagttatacaaaacaaaaacttcagctctagagctgaagtttttgttttgtataactgacgaacttcagctctagaactgaagtttttgtt	((((((((((((((((((((((((((((((((((((((((((((((((((((((((((....))))))))))))))))))))))))))))))))))))))))))))))))))))))))))..	1	novel74	gacgaacttcagctctagaactga	agttctagagctgaagttcgtcagttatacaaaacaaaaacttcagctctagagctgaagtttttgttttgtataactgacgaacttcagctctagaactga	[t533046] chr8-12919865-12919888|1;[t1475004] chr8-12919855-12919878|9;[t1978610] chr8-12919852-12919875|1;[t577311] chr8-12919850-12919873|2;[t1463644] chr8-12919741-12919764|6;[t1837999] chr8-12919742-12919761|1;[t2386611] chr8-12919684-12919707|1;[t2799180] chr8-12919663-12919686|1;[t2001228] chr8-12919662-12919685|1;[t533702] chr8-12919648-12919671|1;[t22091] chr8-12919646-12919669|1;[t67146]…
novelMiR_24293	15.49	chr32	-	80226296-80226414	14	13	80226306-80226328	ttatattgaaaaagtagaatcagaggaaccatagaaattgtaacactcgaatatttaaaataaaatactatgattgttgcaatatttttcgatcttgattttattttctcgacgcaatt	.....((((.((((((((((((((.(((....(((.(((((((((.(((..(((((......)))))...))).))))))))).))))))..)).)))))))))))).)))).......	0	novel75	tttcgatcttgattttattttct	aaagtagaatcagaggaaccatagaaattgtaacactcgaatatttaaaataaaatactatgattgttgcaatatttttcgatcttgattttattttct	[t46362] chr32-80226383-80226405|1;[t46363] chr32-80226382-80226405|2;[t130129] chr32-80226386-80226404|1;[t368834] chr32-80226380-80226403|2;[t1553106] chr32-80226308-80226331|1;[t3235715] chr32-80226307-80226330|1;[t3218343] chr32-80226306-80226329|9;[t3164858] chr32-80226306-80226328|12;[t3164859] chr32-80226305-80226328|4;
novelMiR_7031	10.02	chr26	+	71380393-71380509	14	0	71380403-71380423	cctcatcagatgtcttggtgactgactctaggaggagaagcaaaaatcagggttctcaaaatagagaacataatagaagcaaatccagaagcagacttaaagatattgagtgatatt	........((((((((...(.(((..(((.(((......((..........((((((......)))))).........))...))))))..))).)...))))))))..........	0	novel76a	tgtcttggtgactgactctag	tgtcttggtgactgactctaggaggagaagcaaaaatcagggttctcaaaatagagaacataatagaagcaaatccagaagcagacttaaagatatt	[t2605326] chr26+71380034-71380055|1;[t570350] chr26+71380167-71380189|1;[t570351] chr26+71380167-71380190|1;[t2853137] chr26+71380211-71380232|2;[t2771956] chr26+71380286-71380309|1;[t2972442] chr26+71380288-71380309|2;[t2121757] chr26+71380401-71380424|3;[t1394617] chr26+71380402-71380424|3;[t2923303] chr26+71380403-71380423|7;[t2923305] chr26+71380403-71380424|5;[t1943906] chr26+71380406-71380…
novelMiR_6694	9.98	chr25	+	87031296-87031412	14	0	87031306-87031326	cctcatcagatgtcttggtgactgactctaggaggagaagcaagaatcagagttctcaaaatagagaacataatagaagcaaatccagaagcagacttaaagatattgagtgctatc	........((((((((...(.(((..(((.(((..................................................))))))..))).)...))))))))..........	0	novel76b	tgtcttggtgactgactctag	tgtcttggtgactgactctaggaggagaagcaagaatcagagttctcaaaatagagaacataatagaagcaaatccagaagcagacttaaagatatt	[t2121757] chr25+87031304-87031327|3;[t1394617] chr25+87031305-87031327|3;[t2923303] chr25+87031306-87031326|7;[t2923305] chr25+87031306-87031327|5;[t1943906] chr25+87031309-87031327|3;[t408404] chr25+87031367-87031387|1;[t1613209] chr25+87031381-87031403|1;[t795505] chr25+87031382-87031403|1;[t795506] chr25+87031382-87031405|1;
novelMiR_3887	13.74	chr19	+	40449834-40449967	13	0	40449844-40449867	taaaaccctaatgctggctgaatggaaaaagttcagtttagggtttaaaaccctaatgccgactaaaagaaaaattcagtttaaggtttaaaaccctaatgttgattgcatggaaaagctcagtttagggttta	..(((((((((.(((((((..(((.((.....(((..(((((((((.(((((.(((.((.((.............)).))))).))))).)))))))))...))))).))).....))).))))))))))))).	0	novel77a	atgctggctgaatggaaaaagttc	atgctggctgaatggaaaaagttcagtttagggtttaaaaccctaatgccgactaaaagaaaaattcagtttaaggtttaaaaccctaatgttgattgcatggaaaagctcagttta	[t2941097] chr19+40449801-40449823|1;[t2423084] chr19+40449802-40449822|1;[t2487790] chr19+40449842-40449865|6;[t471459] chr19+40449843-40449865|1;[t471461] chr19+40449843-40449866|2;[t1356784] chr19+40449844-40449867|14;[t2856551] chr19+40449845-40449867|1;[t2941097] chr19+40449933-40449955|1;[t2423084] chr19+40449934-40449954|1;[t2835091] chr19+40450023-40450044|1;
novelMiR_7482	13.22	chr27	+	87960806-87960939	13	0	87960816-87960839	taaaaccctaatgctggctgaatggaaaaagttcagttttagggtttaaaaccctaatgttgaccaagaggaaaattcagtttagggtttaaaaccctaattctgattgcatggaaaagctcagttcagggttt	..(((((((...(((((((..(((.((.....((((..(((((((((.(((((((((.(((..((....))..))).....))))))))).)))))))))..)))))).))).....))).))))..)))))))	1	novel77b	atgctggctgaatggaaaaagttc	atgctggctgaatggaaaaagttcagttttagggtttaaaaccctaatgttgaccaagaggaaaattcagtttagggtttaaaaccctaattctgattgcatggaaaagctcagttcag	[t2487790] chr27+87960814-87960837|6;[t471459] chr27+87960815-87960837|1;[t471461] chr27+87960815-87960838|2;[t1356784] chr27+87960816-87960839|14;[t2856551] chr27+87960817-87960839|1;[t2760479] chr27+87960907-87960927|1;[t2487790] chr27+87960947-87960970|6;[t471459] chr27+87960948-87960970|1;[t471461] chr27+87960948-87960971|2;[t1356784] chr27+87960949-87960972|14;[t2856551] chr27+87960950-87960…
novelMiR_22906	14.78	chr29	-	115328522-115328656	12	15	115328532-115328552	tacgacatatgttgcgcggactctccaaaataactaccgcacccgtgtggatccttcaaaaattttactctttttggaggatccgacatgcacccaccgacacttttggagagttcgagcaacatagcttacaat	.......((((((((.((((((((((((((.............(((((((((((((((((((........)))))))))))))).))))).............)))))))))))))).)))))))).........	0	novel78	tttggagagttcgagcaacat	gttgcgcggactctccaaaataactaccgcacccgtgtggatccttcaaaaattttactctttttggaggatccgacatgcacccaccgacacttttggagagttcgagcaacat	[t3085820] chr29-115328625-115328645|2;[t3238559] chr29-115328567-115328586|1;[t3227496] chr29-115328563-115328585|1;[t3227461] chr29-115328534-115328553|1;[t3191980] chr29-115328534-115328552|1;[t3191981] chr29-115328533-115328552|1;[t3191983] chr29-115328532-115328552|22;[t3191984] chr29-115328531-115328552|1;[t3095325] chr29-115328531-115328551|1;
novelMiR_27196	13.77	chr4	-	101539333-101539442	12	0	101539409-101539432	ctggaattcgatgcacctgtgtatgaactccagcatattatgctggaccggtatactttgctggctccagtatattatgttggaccaatatacttgctggaactccagta	........(.(.(((...((((((....(((((((((.(((((((((((((((.....)))))).))))))))).)))))))))...)))))).)))).)..........	1	miR6161	atgcacctgtgtatgaactccagc	atgcacctgtgtatgaactccagcatattatgctggaccggtatactttgctggctccagtatattatgttggaccaatatacttgctgg	[t673301] chr4-101539512-101539535|2;[t1549201] chr4-101539456-101539478|1;[t418164] chr4-101539425-101539448|2;[t3033515] chr4-101539414-101539436|1;[t2115552] chr4-101539412-101539433|1;[t2115553] chr4-101539411-101539433|2;[t2115554] chr4-101539410-101539433|1;[t1345916] chr4-101539409-101539432|23;[t2224748] chr4-101539342-101539361|1;[t210050] chr4-101539277-101539300|1;[t1275988] chr4-10153…
novelMiR_21794	11.38	chr27	-	31617003-31617098	12	0	31617068-31617088	agttcttgagataatgtcagtcatttggagtccaaatcacgagattttgtcccctaagcttgaactccaaatgactgacattatccacatttaaac	.........((((((((((((((((((((((.(((.....(.(((...))).)......))).))))))))))))))))))))))...........	0	novel79	ataatgtcagtcatttggagt	ataatgtcagtcatttggagtccaaatcacgagattttgtcccctaagcttgaactccaaatgactgacattatcc	[t2649430] chr27-31617152-31617171|5;[t2649432] chr27-31617151-31617171|6;[t1127880] chr27-31617068-31617088|16;[t2649430] chr27-31617014-31617033|5;[t2649432] chr27-31617013-31617033|6;
novelMiR_4372	9.7	chr2	+	82179855-82179949	12	0	82179916-82179939	actctgggcctctttttgacttgtttaagaccagaaattccaaaagcctttattgtttcttaaactctgtgcccagtcaaacaggttcacataaa	....(((((((...(((((((.((...(((..((((((...(((....)))...)))))).....)))..))..))))))).)))))))......	1	novel80	aaactctgtgcccagtcaaacagg	tctttttgacttgtttaagaccagaaattccaaaagcctttattgtttcttaaactctgtgcccagtcaaacagg	[t1510857] chr2+82179798-82179821|1;[t538553] chr2+82179849-82179872|1;[t1959180] chr2+82179866-82179887|1;[t2949894] chr2+82179914-82179937|1;[t2451885] chr2+82179915-82179938|1;[t91509] chr2+82179916-82179936|1;[t91510] chr2+82179916-82179937|1;[t91513] chr2+82179916-82179938|1;[t91515] chr2+82179916-82179939|17;[t3217588] chr2+82179997-82180020|2;[t2680594] chr2+82180000-82180023|1;[t812096] c…
novelMiR_2679	15.09	chr16	+	22461690-22461805	11	17	22461700-22461723	atgaacttccagcatattatgttggaactccagtacatcataaaattccagcacgttatgctggaatctcatatgtaaaatttcgaactccagcatattatgctgaatttttttcc	...........(((((.(((((((((..((...(((((......(((((((((.....))))))))).....))))).......))..))))))))).))))).............	1	novel81	agcatattatgttggaactccagt	agcatattatgttggaactccagtacatcataaaattccagcacgttatgctggaatctcatatgtaaaatttcgaactccagcatattatgctga	[t654497] chr16+22461478-22461501|1;[t1546238] chr16+22461490-22461507|1;[t3218884] chr16+22461491-22461514|2;[t3036490] chr16+22461493-22461515|2;[t96203] chr16+22461611-22461634|1;[t265374] chr16+22461612-22461634|1;[t1671744] chr16+22461617-22461640|1;[t898818] chr16+22461619-22461639|3;[t898819] chr16+22461619-22461642|3;[t2151875] chr16+22461620-22461640|1;[t1206669] chr16+22461622-22461644|…
novelMiR_9542	15.16	chr31	+	96132512-96132648	11	13	96132615-96132638	caaggatatgtaggcagctcagataccaggactcggtcacattccccttttctcttagttttagtttctccaaataagggacgggtcaaaaacctgtctagtcgttctttgtctgaaaactcttcacattcccagtc	...(((.(((((((.((.(((((((..(((((.......................................................................))))).)))))))...))))).))))))).....	1	novel82	gttctttgtctgaaaactcttcac	taggcagctcagataccaggactcggtcacattccccttttctcttagttttagtttctccaaataagggacgggtcaaaaacctgtctagtcgttctttgtctgaaaactcttcac	[t2080438] chr31+96132259-96132282|1;[t941397] chr31+96132330-96132353|1;[t1793458] chr31+96132412-96132435|1;[t2629211] chr31+96132474-96132496|1;[t2629212] chr31+96132474-96132497|1;[t763025] chr31+96132476-96132499|2;[t561621] chr31+96132487-96132510|3;[t1387175] chr31+96132519-96132542|1;[t2328993] chr31+96132521-96132543|1;[t2328994] chr31+96132521-96132544|1;[t977348] chr31+96132523-9613254…
novelMiR_4009	19.24	chr19	+	77507575-77507706	11	0	77507585-77507606	tcgataaccacgggtgcattgactgtgacgtggttcgagatacgttttcacaacgttgtaattctccgctctcaacggagtcgaaatgtgtcgataaccacgggtgcattgactgtgacgtggttcgagata	((((..((((((..(((((..(.((((.(((((((...((((((((((.((..(((((..............)))))..)).))))))))))...)))))))..)))))..).)))).))))))))))....	0	novel83	cgggtgcattgactgtgacgtg	cgggtgcattgactgtgacgtggttcgagatacgttttcacaacgttgtaattctccgctctcaacggagtcgaaatgtgtcgataaccacgggtgcattgactgtgacgtg	[t683077] chr19+77507584-77507607|1;[t1817426] chr19+77507585-77507605|1;[t1817428] chr19+77507585-77507606|11;[t1817429] chr19+77507585-77507607|1;[t2283841] chr19+77507586-77507606|1;[t2841770] chr19+77507589-77507606|1;[t2841771] chr19+77507589-77507610|1;[t2841772] chr19+77507589-77507612|1;[t683077] chr19+77507674-77507697|1;[t1817426] chr19+77507675-77507695|1;[t1817428] chr19+77507675-7750…
novelMiR_5088	13.45	chr21	+	74964559-74964782	10	0	74964569-74964592	aatttatgttaacttgtttgactgggcacggagtttaagaaaaaaatgaagacttttggaatttgtggtcctaaacaagtctaaatggggccagagtatttgtatggttataaaagcttctcgttaagggtagagttgtaactttaagctaaattgttaccaaatttagaaagggttcattctttttggaacggaccaaataggaaataggttcacataaactg	..(((((((.(((((((((..(((((..((...((((((((...((((((..(((((.(((((((...............................................................................................))))))).)))))..)))))).)))))))).))..))...))).))))))))).)))))))...	1	novel84	aacttgtttgactgggcacggagt	aacttgtttgactgggcacggagtttaagaaaaaaatgaagacttttggaatttgtggtcctaaacaagtctaaatggggccagagtatttgtatggttataaaagcttctcgttaagggtagagttgtaactttaagctaaattgttaccaaatttagaaagggttcattctttttggaacggaccaaataggaaataggttca	[t268165] chr21+74964569-74964589|1;[t268167] chr21+74964569-74964592|11;[t770812] chr21+74964570-74964592|1;[t1947263] chr21+74964571-74964591|1;[t3129573] chr21+74964572-74964594|1;[t119637] chr21+74964671-74964694|1;[t1983005] chr21+74964747-74964770|1;[t232315] chr21+74964748-74964766|1;[t232317] chr21+74964748-74964770|1;[t232319] chr21+74964748-74964771|5;
novelMiR_15878	8.57	chr12	-	71835407-71835551	10	0	71835521-71835541	gctatttgaatctatgttgcgcggactctccaaaacagttgccgcacccgtgtcagatcctccaaaaatacactatttttggaggatccgacacgcacccatcgatattttcggagagtccgagcaacatagatttgaatgacat	........((((((((((((.((((((((((.(((..((((.......((((((.(((((((((((((((...))))))))))))))).)))))).......))))..))).)))))))))).))))))))))))..........	0	novel85	tctatgttgcgcggactctcc	tctatgttgcgcggactctccaaaacagttgccgcacccgtgtcagatcctccaaaaatacactatttttggaggatccgacacgcacccatcgatattttcggagagtccgagcaacatagatt	[t449673] chr12-71835520-71835543|1;[t2742314] chr12-71835521-71835541|15;[t2423919] chr12-71835516-71835536|1;[t2423921] chr12-71835513-71835536|1;[t1554678] chr12-71835454-71835477|1;[t863886] chr12-71835417-71835437|1;
novelMiR_18103	13.74	chr18	-	48436822-48436931	9	11	48436898-48436921	tggagattggagcacctgtgtatgaacttccaacatattatgctggactagtatattagctggaactccagtatattatgctggaacttcagtatattatgctggaactc	..(((.((..((((...(((((((((.(((((.((((.((((((((((((((......)))))...))))))))).)))).))))).)))).)))))..))))..)))))	1	novel86	agcacctgtgtatgaacttccaac	agcacctgtgtatgaacttccaacatattatgctggactagtatattagctggaactccagtatattatgctggaacttcagtatattatgctgg	[t1092578] chr18-48437094-48437111|1;[t2631579] chr18-48437083-48437106|2;[t901975] chr18-48437033-48437056|2;[t1669385] chr18-48437031-48437054|2;[t3189558] chr18-48437028-48437047|1;[t189443] chr18-48437016-48437039|1;[t2062368] chr18-48436899-48436922|1;[t894482] chr18-48436898-48436921|19;[t2570474] chr18-48436837-48436860|1;[t1903746] chr18-48436829-48436851|1;[t2862414] chr18-48436827-48436…
novelMiR_18800	13.42	chr2	-	38227971-38228080	9	0	38228047-38228070	ttcaggaccaagtgtccttaacttttgaacttgcaactcgaagtttaggaccacctggccttaatttctgtgattataactctaagttaaggactacttgtccttaactt	...(((((.(((((((((((((((...........((..((((((.(((.((....))))).)))))).))............))))))))))).)))))))))......	1	novel87	agtgtccttaacttttgaacttgc	agtgtccttaacttttgaacttgcaactcgaagtttaggaccacctggccttaatttctgtgattataactctaagttaaggactacttg	[t1070698] chr2-38228047-38228070|17;[t2390925] chr2-38228047-38228069|3;[t2683115] chr2-38228043-38228066|1;[t1743810] chr2-38228043-38228065|2;[t1743811] chr2-38228042-38228065|5;[t2955294] chr2-38228042-38228063|1;[t2561903] chr2-38227984-38228006|1;[t632399] chr2-38227875-38227898|4;[t1498531] chr2-38227871-38227894|1;[t1070694] chr2-38227734-38227757|1;[t2955305] chr2-38227684-38227707|1;[t2…
novelMiR_28116	12.42	chr7	-	76932149-76932315	9	0	76932282-76932305	agttacaaaataaaaacttcaactctagagctgacgttcgccagttacaaaacaaaaacttcagctctagagctgaacttcaggcccagctactagaatgctgaagttttgtgtgattgcctttgctactttagccctgtatgctgaagttatgcgaaaaagcgggt	..............(((((((.(..(((.(((((.((..((((((((((.....(((((((((((((((((((((..(.....)..))))).)))))..))))))))))).)))))))).....)).)).))))).)))...).)))))))................	1	novel88	taaaaacttcaactctagagctga	taaaaacttcaactctagagctgacgttcgccagttacaaaacaaaaacttcagctctagagctgaacttcaggcccagctactagaatgctgaagttttgtgtgattgcctttgctactttagccctgtatgctgaagttatgcga	[t538305] chr7-76932680-76932703|1;[t1565110] chr7-76932681-76932702|1;[t533861] chr7-76932640-76932662|1;[t79983] chr7-76932636-76932659|1;[t67146] chr7-76932556-76932576|1;[t49783] chr7-76932513-76932536|1;[t1094096] chr7-76932511-76932533|1;[t1094097] chr7-76932510-76932533|1;[t2445760] chr7-76932514-76932532|1;[t2445762] chr7-76932509-76932532|19;[t538305] chr7-76932411-76932434|1;[t1565110] …
novelMiR_2927	11.41	chr16	+	93039364-93039490	9	0	93039374-93039397	aagaattgcaactaaaaatcgtggaagaagttcgtctacgtcttccacgtgtagacatgattttgaacacgattttgtgaaaatcttgtagacaacttcttccacgattttcagttgttattcttgt	........(((((.((((((((((((((((((.((((((................................................)))))))))))))))))))))))).)))))..........	1	novel89	actaaaaatcgtggaagaagttcg	actaaaaatcgtggaagaagttcgtctacgtcttccacgtgtagacatgattttgaacacgattttgtgaaaatcttgtagacaacttcttccacgattttcagttg	[t200204] chr16+93039068-93039091|1;[t432522] chr16+93039146-93039169|2;[t1032051] chr16+93039150-93039173|1;[t805565] chr16+93039285-93039308|1;[t544246] chr16+93039362-93039385|1;[t512006] chr16+93039367-93039390|1;[t242546] chr16+93039373-93039396|1;[t701986] chr16+93039374-93039397|10;[t1841404] chr16+93039375-93039398|1;[t2446325] chr16+93039376-93039399|3;[t18510] chr16+93039377-93039400|7;…
novelMiR_28867	11.06	chr9	-	80610390-80610544	9	0	80610400-80610420	aaaggaaaccgtttagagctacttatttatgaataggactgttctgtattatgttgagaaagtagatactagttctttttccttcttataagtttctcaaaaaaacacacaagagtcttattcataaataagtaattctagacgtttttccataa	...(((((.(((((((((.(((((((((((((((((((((.((.(((......((((((((.((((.................)))....).))))))))......))).)).))))))))))))))))))))).)))))))))..)))))....	1	novel90	taaataagtaattctagacgt	gtttagagctacttatttatgaataggactgttctgtattatgttgagaaagtagatactagttctttttccttcttataagtttctcaaaaaaacacacaagagtcttattcataaataagtaattctagacgt	[t3141363] chr9-80610513-80610533|1;[t2456402] chr9-80610400-80610420|19;
novelMiR_24288	10.21	chr32	-	77357351-77357467	9	0	77357361-77357381	atgaataacagtgcagttctcctttggcaattaattgagctattacatgcaaaccctataattttgcatgacaatattaatgtctttgccaaaggagaattgccctgccattcttct	(.((((..(((.((((((((((((((((((...(((((.......((((((((.........))))))))......)))))....)))))))))))))))))).)))..)))).)..	0	miR399h	tgccaaaggagaattgccctg	gtgcagttctcctttggcaattaattgagctattacatgcaaaccctataattttgcatgacaatattaatgtctttgccaaaggagaattgccctg	[t2368407] chr32-77357437-77357457|7;[t2368408] chr32-77357436-77357457|1;[t2842072] chr32-77357362-77357381|2;[t2842074] chr32-77357361-77357381|8;
novelMiR_18301	14.31	chr19	-	1236639-1236812	8	14	1236649-1236672	tcttttcgaccaatcagattgaagagtgacaaggccgcatttgattggccagaacatgtcacatgcacatgtggcgcgatttcattggccttttaatttgacttggcatgccttgtcattttgacatatggcatgatctcattggctcttctgtttgacttggcatgccacgtc	.........((((((((((.(((((((.....................................................................................................................))))))).)))))).))))...........	0	novel91	attggctcttctgtttgacttggc	caatcagattgaagagtgacaaggccgcatttgattggccagaacatgtcacatgcacatgtggcgcgatttcattggccttttaatttgacttggcatgccttgtcattttgacatatggcatgatctcattggctcttctgtttgacttggc	[t843219] chr19-1236816-1236838|1;[t431945] chr19-1236778-1236801|4;[t1227554] chr19-1236777-1236800|1;[t2633325] chr19-1236778-1236799|1;[t1519271] chr19-1236711-1236734|1;[t2647426] chr19-1236651-1236674|1;[t1491468] chr19-1236649-1236672|18;[t3101833] chr19-1236649-1236671|2;[t2886133] chr19-1236647-1236670|1;[t1889673] chr19-1236644-1236667|1;[t767331] chr19-1236632-1236655|2;[t2155262] chr19…
novelMiR_17489	19.06	chr16	-	94564279-94564380	8	0	94564289-94564309	aggattctccaaaaatgtggccggatacgtatcggatcctccaaaagtagtgaattattgaaggatctaacacgggtgcggctacattttggagagtccgcg	.(((((((((((((.((((((((.(..(((.(..((((((.(((.(((.....))).))).))))))..).)))..).)))))))))))))))))))))...	0	miR5303aa	acgggtgcggctacattttgg	aaaaatgtggccggatacgtatcggatcctccaaaagtagtgaattattgaaggatctaacacgggtgcggctacattttgg	[t61508] chr16-94564351-94564369|2;[t61509] chr16-94564349-94564369|7;[t2334330] chr16-94564329-94564352|1;[t1803016] chr16-94564328-94564348|1;[t683147] chr16-94564292-94564309|1;[t683149] chr16-94564291-94564309|1;[t683151] chr16-94564289-94564309|14;[t683152] chr16-94564288-94564309|1;[t2298537] chr16-94564286-94564306|1;[t2849964] chr16-94564285-94564304|1;[t2849965] chr16-94564284-94564304|4;
novelMiR_2495	6.76	chr15	+	80408411-80408510	8	0	80408477-80408500	atcgggtaaaccgataatcgaaccgataaggatcgataatcgagtaaccgatacccgataaccgatatcttatcggttcggttatcggtttagtatattt	......(((((((((((((((((((((((((((((...((((.(((.....))).))))...)))).)))))))))))))))))))))))))........	1	novel92a	atcttatcggttcggttatcggtt	ccgataatcgaaccgataaggatcgataatcgagtaaccgatacccgataaccgatatcttatcggttcggttatcggtt	[t2310692] chr15+80408416-80408437|1;[t617612] chr15+80408420-80408441|1;[t1706026] chr15+80408421-80408438|1;[t1306250] chr15+80408477-80408500|12;[t2724555] chr15+80408483-80408504|1;[t425289] chr15+80408534-80408557|1;[t2596208] chr15+80408536-80408559|1;
novelMiR_9477	6.73	chr31	+	79047139-79047231	8	0	79047198-79047221	atcgggtaaaccgataatcgaaccgataaggatcgataaccgacaaaccgatacccgatatcttatcggttcggttatcggtttaacatattt	...(..(((((((((((((((((((((((((((((.....((......)).....)))).))))))))))))))))))))))))).)......	1	novel92b	atcttatcggttcggttatcggtt	ccgataatcgaaccgataaggatcgataaccgacaaaccgatacccgatatcttatcggttcggttatcggtt	[t2310692] chr31+79047144-79047165|1;[t617612] chr31+79047148-79047169|1;[t1706026] chr31+79047149-79047166|1;[t1306250] chr31+79047198-79047221|12;[t211892] chr31+79047242-79047265|1;
novelMiR_3131	13.49	chr17	+	42028688-42028801	7	6	42028771-42028791	ggaatttaaatttgatggttctgaatctataaaacatagatatagatattaaaaattactaagattttaaaaaatatgaaatatagattcagaaccatcaaatttaaatccgga	(((.(((((((((((((((((((((((((((...((((....((((..(((........)))...)))).....))))...))))))))))))))))))))))))))))))...	1	novel93	tagattcagaaccatcaaatt	tttgatggttctgaatctataaaacatagatatagatattaaaaattactaagattttaaaaaatatgaaatatagattcagaaccatcaaatt	[t2952485] chr17+42028693-42028713|1;[t3185977] chr17+42028698-42028717|2;[t3185978] chr17+42028698-42028718|7;[t3079975] chr17+42028699-42028717|1;[t1165496] chr17+42028770-42028790|1;[t2534620] chr17+42028771-42028791|12;
novelMiR_18078	20703.8	chr18	-	40576259-40576373	0	12528	40576269-40576289	tttgttaaggagaatgttgtctggttcgtgaccaatctgtaaacagtaattagctaactgtcaacattcatcacttgaatgatctcggaccaggcttcattcccctcaactcaat	...(((.(((.(((((..((((((((((.((...................................................)).))))))))))..))))).))).))).....	1	miR166l	tcggaccaggcttcattcccc	agaatgttgtctggttcgtgaccaatctgtaaacagtaattagctaactgtcaacattcatcacttgaatgatctcggaccaggcttcattcccc	[t804172] chr18-40576343-40576363|1;[t1292327] chr18-40576269-40576292|1;[t2749815] chr18-40576274-40576291|1;[t2749820] chr18-40576273-40576291|10;[t2749822] chr18-40576272-40576291|6;[t2749824] chr18-40576271-40576291|712;[t2749825] chr18-40576270-40576291|1;[t1878968] chr18-40576270-40576290|4;[t1878969] chr18-40576269-40576290|4;[t2709849] chr18-40576272-40576289|68;[t2709862] chr18-40576271-…
novelMiR_589	20703	chr10	+	76873075-76873161	0	12528	76873131-76873151	tttgttaaggagaatgttgtctggttcgtgaccaatctgtaaacagtaattagctctcggaccaggcttcattcccctcaactcaat	...(((.(((.(((((..((((((((((.(((.((((((....)))..))).).)).))))))))))..))))).))).))).....	0	miR166m	tcggaccaggcttcattcccc	agaatgttgtctggttcgtgaccaatctgtaaacagtaattagctctcggaccaggcttcattcccc	[t804172] chr10+76873085-76873105|1;[t2749815] chr10+76873129-76873146|1;[t2749820] chr10+76873129-76873147|10;[t2749822] chr10+76873129-76873148|6;[t2749824] chr10+76873129-76873149|712;[t2749825] chr10+76873129-76873150|1;[t1878968] chr10+76873130-76873150|4;[t1878969] chr10+76873130-76873151|4;[t2709849] chr10+76873131-76873148|68;[t2709862] chr10+76873131-76873149|640;[t2709874] chr10+7687313…
novelMiR_17386	12038.2	chr16	-	71403862-71403963	0	8412	71403872-71403892	gagtttgaggggaatgttggctggctcgacgcaaccacccattctaattataactgggaagggtgaaggcatcggaccaggcttcattcctctcaaaccata	(.((((((((((((((..(.((((..(((.((...(((((.(((((........))))).)))))...)).)))..)))).)..)))))))))))))))...	1	miR166n	tcggaccaggcttcattcctc	ggaatgttggctggctcgacgcaaccacccattctaattataactgggaagggtgaaggcatcggaccaggcttcattcctc	[t2223205] chr16-71403934-71403953|1;[t1271241] chr16-71403872-71403893|1;[t2709849] chr16-71403875-71403892|68;[t2709862] chr16-71403874-71403892|640;[t2709922] chr16-71403873-71403892|371;[t2709925] chr16-71403872-71403892|22480;[t2709934] chr16-71403871-71403892|39;[t2709935] chr16-71403870-71403892|2;[t1796353] chr16-71403873-71403891|1;[t1796354] chr16-71403872-71403891|4;[t1796356] chr16-71…
novelMiR_2140	7400.76	chr14	+	80480062-80480222	0	7228	80480072-80480090	aggtgctgcatggctgtcgtcagctcgtgtcgtgagatgtttggtcaagtcctataacgagcgaaaccctcgttttgtgttgctgagacatgcgcctaaggagaaagtctttgcaaccgaagtgagccgaggagccgagtgacgtgccagcgctactaatt	..........(((((((((((.((((.........................................................................................................)))).)).))))).))))............	1	novel94a	tggctgtcgtcagctcgtg	tggctgtcgtcagctcgtgtcgtgagatgtttggtcaagtcctataacgagcgaaaccctcgttttgtgttgctgagacatgcgcctaaggagaaagtctttgcaaccgaagtgagccgaggagccgagtgacgtgccagc	[t1428119] chr14+80478882-80478902|1;[t1854036] chr14+80478895-80478916|1;[t2528231] chr14+80478896-80478919|1;[t833313] chr14+80478897-80478918|1;[t833315] chr14+80478897-80478920|1;[t1987539] chr14+80478956-80478974|1;[t1987540] chr14+80478956-80478977|
novelMiR_6732	7400.76	chr25	+	97167727-97167887	0	7228	97167737-97167755	aggtgctgcatggctgtcgtcagctcgtgtcgtgagatgtttggtcaagtcctataacgagcgaaaccctcgttttgtgttgctgagacatgcgcctaaggagaaagtctttgcaaccgaagtgagccgaggagccgagtgacgtgccagcgctactaatt	..........(((((((((((.((((.........................................................................................................)))).)).))))).))))............	1	novel94b	tggctgtcgtcagctcgtg	tggctgtcgtcagctcgtgtcgtgagatgtttggtcaagtcctataacgagcgaaaccctcgttttgtgttgctgagacatgcgcctaaggagaaagtctttgcaaccgaagtgagccgaggagccgagtgacgtgccagc	[t2092994] chr25+97167476-97167496|1;[t2501544] chr25+97167478-97167498|1;[t2501545] chr25+97167478-97167499|2;[t1695732] chr25+97167480-97167499|1;[t2290422] chr25+97167484-97167507|1;[t2330499] chr25+97167485-97167505|1;[t2330500] chr25+97167485-9716750
novelMiR_9311	7400.76	chr31	+	33788349-33788509	0	7228	33788359-33788377	aggtgctgcatggctgtcgtcagctcgtgtcgtgagatgtttggtcaagtcctataacgagcgaaaccctcgttttgtgttgctgagacatgcgcctaaggagaaagtctttgcaaccgaagtgagccgaggagccgagtgacgtgccagcgctactaatt	..........(((((((((((.((((.........................................................................................................)))).)).))))).))))............	0	novel94c	tggctgtcgtcagctcgtg	tggctgtcgtcagctcgtgtcgtgagatgtttggtcaagtcctataacgagcgaaaccctcgttttgtgttgctgagacatgcgcctaaggagaaagtctttgcaaccgaagtgagccgaggagccgagtgacgtgccagc	[t32065] chr31+33787679-33787699|1;[t32066] chr31+33787679-33787700|2;[t32067] chr31+33787679-33787701|3;[t93394] chr31+33787680-33787698|1;[t93396] chr31+33787680-33787699|1;[t93397] chr31+33787680-33787700|4;[t93398] chr31+33787680-33787701|1;[t259019] chr31+33787681-33787698|1;[t259020] chr31+33787681-33787699|3;[t259021] chr31+33787681-33787700|3;[t259022] chr31+33787681-33787701|6;[t259023] …
novelMiR_15250	7400.5	chr10	-	98605767-98605927	0	7228	98605899-98605917	aggtgctgcatggctgtcgtcagctcgtgtcgtgagatgtttggtcaagtcctataacgagcgaaaccctcgttttgtgttgctgagacatgcgcctaaggagaaagtctttgcaaccgaagtgagccgaggagccgagtgacgtgccagcgctactaatt	..........(((((((((((.((((.........................................................................................................)))).)).))))).))))............	1	novel94d	tggctgtcgtcagctcgtg	tggctgtcgtcagctcgtgtcgtgagatgtttggtcaagtcctataacgagcgaaaccctcgttttgtgttgctgagacatgcgcctaaggagaaagtctttgcaaccgaagtgagccgaggagccgagtgacgtgccagc	[t1592718] chr10-98606021-98606038|2;[t1592719] chr10-98606017-98606038|1;[t545990] chr10-98606019-98606037|2;[t545991] chr10-98606018-98606037|2;[t545993] chr10-98606017-98606037|4;[t545994] chr10-98606016-98606037|2;[t545995] chr10-98606014-98606037|3;[t1579299] chr10-98606019-98606036|28;[t1579302] chr10-98606018-98606036|12;[t1579306] chr10-98606016-98606036|9;[t1579307] chr10-98606015-986060…
novelMiR_24150	7400.5	chr32	-	33656057-33656217	0	7228	33656189-33656207	aggtgctgcatggctgtcgtcagctcgtgtcgtgagatgtttggtcaagtcctataacgagcgaaaccctcgttttgtgttgctgagacatgcgcctaaggagaaagtctttgcaaccgaagtgagccgaggagccgagtgacgtgccagcgctactaatt	..........(((((((((((.((((.........................................................................................................)))).)).))))).))))............	1	novel94e	tggctgtcgtcagctcgtg	tggctgtcgtcagctcgtgtcgtgagatgtttggtcaagtcctataacgagcgaaaccctcgttttgtgttgctgagacatgcgcctaaggagaaagtctttgcaaccgaagtgagccgaggagccgagtgacgtgccagc	[t614336] chr32-33656403-33656420|1;[t614337] chr32-33656401-33656420|1;[t614338] chr32-33656400-33656420|1;[t1700491] chr32-33656396-33656419|1;[t1756857] chr32-33656400-33656418|1;[t376771] chr32-33656399-33656416|1;[t376772] chr32-33656398-33656416|1;[t376773] chr32-33656396-33656416|1;[t376774] chr32-33656393-33656416|1;[t1059368] chr32-33656398-33656415|2;[t1059369] chr32-33656395-33656415|1…
novelMiR_3479	1488.89	chr18	+	35248005-35248117	0	1134	35248086-35248107	aagcccaacctatagttgcaccagatgcaagttacgttgttcttccatttctgtgatttttcacaaaaggaaccatttaatttgcactgggtacaactgtaagcaggacttga	(((.((..(.((((((((..((((.(((((((((.((.((((((.......(((((....)))))..)))))).)).)))))))))))))...)))))))).)..)).)))..	1	novel95a	ttgcactgggtacaactgtaag	tatagttgcaccagatgcaagttacgttgttcttccatttctgtgatttttcacaaaaggaaccatttaatttgcactgggtacaactgtaag	[t2568096] chr18+35248015-35248036|1;[t1533539] chr18+35248084-35248107|3;[t3187128] chr18+35248085-35248102|3;[t3187129] chr18+35248085-35248103|1;[t3187130] chr18+35248085-35248104|2;[t3187131] chr18+35248085-35248105|6;[t3187132] chr18+35248085-35248106|1;[t3187133] chr18+35248085-35248107|5;[t3082432] chr18+35248086-35248103|5;[t3082439] chr18+35248086-35248104|47;[t3082440] chr18+35248086-35…
novelMiR_27938	1475.92	chr7	-	21488181-21488292	0	1128	21488191-21488212	aagcccaacctatagttgcaccagatgcaagttacgttgttcttccatttctgtgatttgtccaaaaggaaccattaaacttgcactgggtacaactgtaagcaggacttga	........((((((((((..((((.((((((((..((.((((((......(........)......)))))).))..))))))))))))...)))))))....)))......	1	novel95b	ttgcactgggtacaactgtaag	tatagttgcaccagatgcaagttacgttgttcttccatttctgtgatttgtccaaaaggaaccattaaacttgcactgggtacaactgtaag	[t2568096] chr7-21488261-21488282|1;[t3082432] chr7-21488195-21488212|5;[t3082439] chr7-21488194-21488212|47;[t3082440] chr7-21488193-21488212|467;[t3082441] chr7-21488192-21488212|26;[t3082447] chr7-21488191-21488212|2315;[t3082449] chr7-21488190-21488212|7;[t2839263] chr7-21488193-21488211|1;[t2839265] chr7-21488191-21488211|26;[t2839266] chr7-21488190-21488211|1;[t2145745] chr7-21488191-214882…
novelMiR_26762	1535.46	chr38	-	37094060-37094176	0	645	37094146-37094166	gtgataattgttgacagaagatagagagcactgatgatgatatgctaattaaatttgtgcagcaaaagcatctcaattcatttgtgctctctatgcttctgtcatcaccttcagcca	........((.((((((((((((((((((((.((((((((.(((((.......((((.....))))))))).)))..))))).))))))))))).))))))))).))..........	0	miR156v	ttgacagaagatagagagcac	ttgacagaagatagagagcactgatgatgatatgctaattaaatttgtgcagcaaaagcatctcaattcatttgtgctctctatgcttctgtcatca	[t3067789] chr38-37094149-37094166|7;[t3067792] chr38-37094148-37094166|429;[t3067793] chr38-37094147-37094166|212;[t3067797] chr38-37094146-37094166|1060;[t3067801] chr38-37094145-37094166|55;[t3067805] chr38-37094144-37094166|2;[t2803663] chr38-37094148-37094165|62;[t2803664] chr38-37094147-37094165|24;[t2803666] chr38-37094146-37094165|83;[t2803669] chr38-37094145-37094165|10;[t2016945] chr38-…
novelMiR_6277	985.24	chr24	+	76725639-76725768	0	628	76725649-76725669	tgtgagattgttgacagaagatagagagcacagatgatgacatgctgctaaatctgggattggaaggcacctgcaaaaaagcatctcaattcatttgtgctctctatgcttccgtcatcaccttcaccat	........((.((((.((((((((((((((((((((((((.(((((.................................))))).)))..))))))))))))))))).)))).)))).))..........	0	miR156w	ttgacagaagatagagagcac	ttgacagaagatagagagcacagatgatgacatgctgctaaatctgggattggaaggcacctgcaaaaaagcatctcaattcatttgtgctctctatgcttccgtcatca	[t3067789] chr24+76725649-76725666|7;[t3067792] chr24+76725649-76725667|429;[t3067793] chr24+76725649-76725668|212;[t3067797] chr24+76725649-76725669|1060;[t3067798] chr24+76725649-76725670|10;[t2803663] chr24+76725650-76725667|62;[t2803664] chr24+76725650-76725668|24;[t2803666] chr24+76725650-76725669|83;[t2803667] chr24+76725650-76725670|1;[t2016945] chr24+76725651-76725668|29;[t869895] chr24+7…
novelMiR_3056	533.94	chr17	+	18022007-18022115	0	330	18022017-18022037	ggtgacctgtaaatgttcttcgagtatcttcacctctaaaacttagaaagactttgtagttccaccgaggaaactgtgaagtactcgtagaagcagaagatgatgccat	...............((((.((((((.((((((..........................................)))))))))))).)))).................	0	miR6020d	aaatgttcttcgagtatcttc	aaatgttcttcgagtatcttcacctctaaaacttagaaagactttgtagttccaccgaggaaactgtgaagtactcgtagaagcagaag	[t3207922] chr17+18021763-18021785|1;[t1193004] chr17+18021788-18021811|2;[t2575380] chr17+18021789-18021809|1;[t2685410] chr17+18021791-18021811|1;[t1232356] chr17+18021857-18021877|4;[t2738211] chr17+18021949-18021969|1;[t2537212] chr17+18021951-18021970|1;[t3061975] chr17+18021966-18021983|1;[t167059] chr17+18022017-18022034|11;[t167062] chr17+18022017-18022035|2;[t167069] chr17+18022017-18022…
novelMiR_25510	398.56	chr35	-	60266096-60266196	0	299	60266166-60266186	ggactctccgaaaatgtggccggatacgtgtcggatcctccaaaaatagtgcatttttgaaggatccgacacgggtgtgactacattttagagagttcgtg	.......(..(((((((((.((.(..(((((((((((((.(((((((.....))))))).)))))))))))))..).)).))))))))).)..........	0	miR5303ab	aaaatgtggccggatacgtgt	aaaatgtggccggatacgtgtcggatcctccaaaaatagtgcatttttgaaggatccgacacgggtgtgactacattttag	[t2199831] chr35-60266177-60266200|1;[t1879087] chr35-60266178-60266199|2;[t1879088] chr35-60266177-60266199|1;[t1798651] chr35-60266177-60266197|1;[t2661828] chr35-60266169-60266190|1;[t1698528] chr35-60266166-60266189|3;[t1751833] chr35-60266167-60266188|1;[t1965138] chr35-60266167-60266187|3;[t1965140] chr35-60266166-60266187|33;[t61508] chr35-60266168-60266186|2;[t61511] chr35-60266167-602661…
novelMiR_3196	608.33	chr17	+	56745490-56745611	0	296	56745581-56745601	gtttgcagatgtagtatcatcaagattcacatattgtaaaggcatggtgattaatgaagaaaaattaacgaccatggcttttttggaggtgagaatcttgatgatgctgcatcagcaataaa	..((((.(((((((((((((((((((((.(((.....((((.((((((..(((((........)))))..)))))).)))).......))).))))))))))))))))))))).))))....	0	miR172f	agaatcttgatgatgctgcat	gtagtatcatcaagattcacatattgtaaaggcatggtgattaatgaagaaaaattaacgaccatggcttttttggaggtgagaatcttgatgatgctgcat	[t3129676] chr17+56745488-56745508|1;[t882521] chr17+56745496-56745516|1;[t2915118] chr17+56745499-56745516|1;[t802701] chr17+56745581-56745598|1;[t802704] chr17+56745581-56745599|25;[t802705] chr17+56745581-56745600|3;[t802709] chr17+56745581-56745601|1111;[t802712] chr17+56745581-56745602|1;[t2007216] chr17+56745582-56745600|4;[t2007218] chr17+56745582-56745601|4;[t2007219] chr17+56745582-56745…
novelMiR_19550	384.56	chr21	-	39656400-39656499	0	293	39656469-39656489	ggactctctaaaaatgtggccggatacgtgtcggatcctccaaaagtagtgcatttttgaaggatccgacacgggtgcggctacattttggagagtccgc	........(((((.((((((((.(..(((((((((((((.(((((((.....))))))).)))))))))))))..).)))))))))))))..........	1	miR5303ac	aaaatgtggccggatacgtgt	aaaatgtggccggatacgtgtcggatcctccaaaagtagtgcatttttgaaggatccgacacgggtgcggctacattttg	[t217191] chr21-39656493-39656513|2;[t1863240] chr21-39656491-39656510|2;[t1406500] chr21-39656491-39656508|3;[t1406501] chr21-39656490-39656508|1;[t1406502] chr21-39656485-39656508|1;[t3087704] chr21-39656484-39656505|1;[t20169] chr21-39656469-39656490|6;[t61508] chr21-39656471-39656489|2;[t61511] chr21-39656470-39656489|2;[t61515] chr21-39656469-39656489|692;[t166458] chr21-39656469-39656488|1;…
novelMiR_18633	591.5	chr19	-	93563809-93563922	0	289	93563819-93563839	gcttgctggtgcagcaccatcaagattcacatagaaatatggagcagaaattgaaatgaaatctgccctattaatttgatatgagaatcttgatgatgctgcattagcaaatga	..((((((((((((((.(((((((((((.((((..((.((((.(((((..((.....))..))))).))))....))..)))).))))))))))).))))))))))))))....	0	miR172g	agaatcttgatgatgctgcat	gcagcaccatcaagattcacatagaaatatggagcagaaattgaaatgaaatctgccctattaatttgatatgagaatcttgatgatgctgcat	[t2148081] chr19-93563893-93563912|1;[t802701] chr19-93563822-93563839|1;[t802704] chr19-93563821-93563839|25;[t802705] chr19-93563820-93563839|3;[t802709] chr19-93563819-93563839|1111;[t802715] chr19-93563818-93563839|4;[t2007216] chr19-93563820-93563838|4;[t2007218] chr19-93563819-93563838|4;[t456954] chr19-93563819-93563837|1;[t1309629] chr19-93563819-93563836|2;[t2779218] chr19-93563818-93563…
novelMiR_14538	185.17	chr1	-	4477194-4477288	0	171	4477255-4477278	acaaattattgtattcgactgtattcacgacgtgaaataggggattacactgtttttaaaacggcaagtgaatcaattaacataatagactccta	........((((.((.((.((.((((((..(((((((((((......).)))))))....)))....)))))))).)))).))))..........	1	novel96a	gtattcgactgtattcacgacgtg	gtattcgactgtattcacgacgtgaaataggggattacactgtttttaaaacggcaagtgaatcaattaacataa	[t1506427] chr1-4477395-4477418|2;[t2002704] chr1-4477375-4477398|1;[t1132372] chr1-4477373-4477396|2;[t549414] chr1-4477371-4477394|1;[t1160261] chr1-4477359-4477382|1;[t824313] chr1-4477357-4477380|4;[t1457691] chr1-4477317-4477340|1;[t2390154] chr1-4477311-4477334|1;[t2339459] chr1-4477310-4477332|1;[t3071932] chr1-4477305-4477328|8;[t2813552] chr1-4477305-4477327|3;[t73690] chr1-4477285-44773…
novelMiR_1832	192.77	chr13	+	100661060-100661210	0	169	100661070-100661093	gtattcgagtgtattcgactgtattcacgacgtgaaataggggattacactatttttaaaatagaaagtaaatcaattaacataatagactcctaatataactcaacaaactcaattataaatctgaatacataaatacatctgaatacat	.........((((((....((((((((.((..((.(((.(((....................................................................))).))).))..))))))))))..))))))...........	1	novel96b	gtattcgactgtattcacgacgtg	gtattcgactgtattcacgacgtgaaataggggattacactatttttaaaatagaaagtaaatcaattaacataatagactcctaatataactcaacaaactcaattataaatctgaatacataaatacat	[t2358611] chr13+100661028-100661049|1;[t1218834] chr13+100661032-100661055|2;[t1580025] chr13+100661034-100661053|1;[t2344372] chr13+100661041-100661064|1;[t2484794] chr13+100661048-100661071|1;[t2698032] chr13+100661064-100661087|2;[t2085977] chr13+100661066-100661087|1;[t2337974] chr13+100661070-100661093|259;[t2694323] chr13+100661074-100661097|105;[t1765351] chr13+100661075-100661097|11;[t20…
novelMiR_22764	144.71	chr29	-	75186274-75186407	0	166	75186284-75186307	caaagagttgatagcaaggatcggtctcggtatggatacgcatagagtcttcgcactatcgaagaaatttcgaaacgagactctcttcaccaggtacttctcagatccgatctttgacatgtaaataaatttta	...((((((.(((.(((((((((((((.(((((((........(((((((.((.....((((((...))))))..))))))))).....)))..))))....))).))))))))))...))).....)))))).	1	novel97a	tcagatccgatctttgacatgtaa	atagcaaggatcggtctcggtatggatacgcatagagtcttcgcactatcgaagaaatttcgaaacgagactctcttcaccaggtacttctcagatccgatctttgacatgtaa	[t800205] chr29-75186522-75186544|1;[t200479] chr29-75186460-75186482|1;[t200480] chr29-75186459-75186482|1;[t589264] chr29-75186458-75186481|1;[t1655434] chr29-75186458-75186480|1;[t1539965] chr29-75186407-75186430|1;[t2185890] chr29-75186399-75186422|2;[t1166270] chr29-75186374-75186397|2;[t342538] chr29-75186370-75186392|1;[t342539] chr29-75186369-75186392|3;[t966738] chr29-75186368-75186391|1…
novelMiR_722	142.68	chr11	+	6842615-6842747	0	166	6842714-6842737	caaagagttgatagcaaagatcggtctcggtgtggatacgcatagagtcttcgcactatcgaagaattttgaaacgagactctcttcaccaagtacatctcagatccgatctttgacatgtaaataaatttta	..........(((.(((((((((((((.((((((.........(((((((.((.....(((((....)))))..)))))))))..........))))))..))).))))))))))...)))............	0	novel97b	tcagatccgatctttgacatgtaa	atagcaaagatcggtctcggtgtggatacgcatagagtcttcgcactatcgaagaattttgaaacgagactctcttcaccaagtacatctcagatccgatctttgacatgtaa	[t200479] chr11+6842540-6842562|1;[t200480] chr11+6842540-6842563|1;[t589264] chr11+6842541-6842564|1;[t1655434] chr11+6842542-6842564|1;[t2422325] chr11+6842621-6842641|1;[t2095967] chr11+6842624-6842647|1;[t1166136] chr11+6842625-6842643|1;[t1166138] chr11+6842625-6842646|1;[t2535265] chr11+6842626-6842647|1;[t1563525] chr11+6842629-6842652|2;[t112102] chr11+6842630-6842650|1;[t112103] chr11+68…
novelMiR_26443	136.65	chr37	-	82459779-82459912	0	166	82459789-82459812	caaagagttgatagtaaggatcggtctcggtgtgggtacgcatagagtcttcgcactatcgaagaatttttgaaacaagactctctccaccaggtacgtctcagatccgatctttgacatgtaaataaatttta	...((((((.(((.(((((((((((((.(((((((((......((((((((.......((((((...))))))...))))))))....)))...)))).)).))).))))))))))...))).....)))))).	1	novel97c	tcagatccgatctttgacatgtaa	atagtaaggatcggtctcggtgtgggtacgcatagagtcttcgcactatcgaagaatttttgaaacaagactctctccaccaggtacgtctcagatccgatctttgacatgtaa	[t1563380] chr37-82459892-82459912|1;[t2096910] chr37-82459880-82459903|2;[t597851] chr37-82459801-82459824|1;[t1013017] chr37-82459801-82459821|1;[t2288403] chr37-82459797-82459820|1;[t2322285] chr37-82459797-82459819|1;[t2322286] chr37-82459796-82459819|1;[t691521] chr37-82459796-82459817|1;[t2744965] chr37-82459795-82459814|1;[t2744966] chr37-82459794-82459814|3;[t2744970] chr37-82459793-82459…
novelMiR_11386	127.12	chr36	+	45350771-45350934	0	145	45350781-45350804	tgcatctggattgttggatccgtagtattatatttagttcatatacaagtagtaataattggctaataccgatatcccagaactgaaccaaatgacccctaaatgtattactacttgtatgtgaactacatataatactacggatccaacaatccagatatact	........(((((((((((((((((((((((((.(((((((((((((((((((((((................................................))))))))))))))))))))))).)))))))))))))))))))))))))..........	1	novel98	ttgttggatccgtagtattatatt	ttgttggatccgtagtattatatttagttcatatacaagtagtaataattggctaataccgatatcccagaactgaaccaaatgacccctaaatgtattactacttgtatgtgaactacatataatactacggatccaacaatc	[t1420188] chr36+45350663-45350685|3;[t1420189] chr36+45350663-45350686|18;[t2969028] chr36+45350664-45350682|1;[t2969029] chr36+45350664-45350683|5;[t2969030] chr36+45350664-45350684|1;[t2969032] chr36+45350664-45350686|11;[t2969034] chr36+45350664-45350687|15;[t2513136] chr36+45350665-45350685|1;[t2513137] chr36+45350665-45350686|1;[t580126] chr36+45350684-45350706|1;[t2562747] chr36+45350687-4…
novelMiR_3449	140.46	chr18	+	25545439-25545529	0	144	25545496-25545519	cgacctaagaaccctcttttctttccggtataatgctggaatccctttgttttagcatttgccggaatgaaatgagtgtttcaaggtcgga	((((((..((((.(((.((((.((((((((.(((((((((((......))))))))))))))))))).)))).))).))))..))))))..	0	novel99	tttgccggaatgaaatgagtgttt	accctcttttctttccggtataatgctggaatccctttgttttagcatttgccggaatgaaatgagtgttt	[t610678] chr18+25545449-25545467|2;[t610679] chr18+25545449-25545468|1;[t610680] chr18+25545449-25545469|3;[t610681] chr18+25545449-25545470|7;[t610683] chr18+25545449-25545472|12;[t1957603] chr18+25545454-25545475|1;[t3222480] chr18+25545455-25545475|2;[t1657999] chr18+25545494-25545514|1;[t1533880] chr18+25545495-25545512|2;[t1533881] chr18+25545495-25545514|4;[t1533883] chr18+25545495-2554551…
novelMiR_8996	110.08	chr30	+	60372876-60373046	0	124	60372886-60372907	taggttgtcttcacgatctagggctgactctagtagagctcggagtctggcctgctctagtctcgcctgcactctttctttatcaatgtctgcttgttgatgctctctgtaccttcttgcctcttctagctgtgcacgaagttggtcttctgatcgtatccaatggtcttt	............((((((.(((((..((((..(((.((((.((((...(((...................................................................))).)))).)))).)))..).)))..)))))..))))))..............	0	novel100	tcacgatctagggctgactcta	tcacgatctagggctgactctagtagagctcggagtctggcctgctctagtctcgcctgcactctttctttatcaatgtctgcttgttgatgctctctgtaccttcttgcctcttctagctgtgcacgaagttggtcttctgatcgtatcc	[t1926114] chr30+60372884-60372904|1;[t1926115] chr30+60372884-60372905|12;[t1926117] chr30+60372884-60372906|2;[t1926118] chr30+60372884-60372907|3;[t3006197] chr30+60372885-60372905|6;[t3006200] chr30+60372885-60372906|48;[t2625820] chr30+60372886-60372906|36;[t2625821] chr30+60372886-60372907|67;[t1601953] chr30+60372887-60372906|13;[t1601954] chr30+60372887-60372907|10;[t1601956] chr30+603728…
novelMiR_16597	115.12	chr14	-	67371341-67371536	0	121	67371351-67371374	tttgactaggcatggagtttaagaaaaaatgataactttctgaatttgtcgtcctaaacaagtcaaaacggagtccagaatatttgtgtggttataaaagcttctcatcaagagtagaattgaaagtttaagctaaattgtttccaaatttagaaaggagtcattcttttttgaacggaccaaaaagcaaatagat	((((.((.....(((.((((((((((.((((((..(((((((((((((................................................................................................)))))))))))))..)))))).))))))))))...)))...)))))).....	0	novel101	attcttttttgaacggaccaaaaa	catggagtttaagaaaaaatgataactttctgaatttgtcgtcctaaacaagtcaaaacggagtccagaatatttgtgtggttataaaagcttctcatcaagagtagaattgaaagtttaagctaaattgtttccaaatttagaaaggagtcattcttttttgaacggaccaaaaa	[t2153369] chr14-67371505-67371527|1;[t303137] chr14-67371404-67371427|2;[t2081960] chr14-67371404-67371425|1;[t1655151] chr14-67371352-67371375|2;[t1474290] chr14-67371352-67371374|9;[t1474291] chr14-67371351-67371374|209;[t3061346] chr14-67371351-67371373|1;
novelMiR_11931	85.02	chr37	+	73487886-73487992	0	112	73487959-73487982	agaaaatagagagtgaatgatattatagtgaggtgaaaatatcaaaagaaggttatttttttgagtgttgaagtggtctttgtagtattttactcgggcctacaaag	..........((((((..((((((((((.((......(((((((((((((.....))))))))).)))).......)).))))))))))))))))............	1	novel102	tggtctttgtagtattttactcgg	gagtgaatgatattatagtgaggtgaaaatatcaaaagaaggttatttttttgagtgttgaagtggtctttgtagtattttactcgg	[t410236] chr37+73487890-73487913|1;[t1056780] chr37+73487897-73487919|1;[t379613] chr37+73487956-73487979|1;[t1068535] chr37+73487957-73487974|1;[t1068537] chr37+73487957-73487980|45;[t2386321] chr37+73487958-73487980|4;[t2386323] chr37+73487958-73487981|29;[t2904227] chr37+73487959-73487980|1;[t2904231] chr37+73487959-73487981|3;[t2904234] chr37+73487959-73487982|68;[t2295788] chr37+73487960-73…
novelMiR_13923	125.29	chr8	+	40736135-40736227	0	94	40736145-40736165	agacatgattttattgtcgattataccaacatcaaaattcagctcaccggatttaggatttttggtatcaatcaacaataaaatcatgccccg	........(((((((((.(((((((((((.(((.((((((........))))))..)))..))))))).)))).)))))))))..........	0	novel103	ttattgtcgattataccaaca	ttattgtcgattataccaacatcaaaattcagctcaccggatttaggatttttggtatcaatcaacaataaaa	[t2999024] chr8+40736145-40736162|1;[t2999026] chr8+40736145-40736164|83;[t2999027] chr8+40736145-40736165|164;[t3196936] chr8+40736195-40736215|1;[t3196937] chr8+40736195-40736216|1;[t3107533] chr8+40736196-40736217|1;
novelMiR_18004	129.41	chr18	-	20072992-20073106	0	82	20073075-20073096	ataaggagttgtttaatgattctcgaacatgtacttgttttgagtgcctacttattttctatcgggatctatggattgatcacaagtcgaaatatggttagagcccttatgtgtc	.....(.((..((((((.((..((((............................................................))))...)).)))))))))..........	0	novel104	gtttaatgattctcgaacatgt	gtttaatgattctcgaacatgtacttgttttgagtgcctacttattttctatcgggatctatggattgatcacaagtcgaaatatggttagagcc	[t2909614] chr18-20073521-20073541|1;[t1437749] chr18-20073460-20073479|1;[t1535124] chr18-20073455-20073476|2;[t3191479] chr18-20073458-20073475|1;[t2227737] chr18-20073455-20073472|1;[t2340352] chr18-20073404-20073424|1;[t3176236] chr18-20073367-20073389|1;[t2774861] chr18-20073367-20073387|1;[t2774862] chr18-20073366-20073387|1;[t2959595] chr18-20073324-20073347|1;[t2483503] chr18-20073326-200…
novelMiR_13471	54.21	chr7	+	4879108-4879199	0	76	4879166-4879189	ttcgtgttgttggacatgtatacgcaggagctccataatctatcatactatgctggagcttttcgtgtgctggagttccaacataatatact	.......(((((((((.(((((((.((((((((((..................)))))))))))))))))))....))))))).........	1	novel105	cttttcgtgtgctggagttccaac	tggacatgtatacgcaggagctccataatctatcatactatgctggagcttttcgtgtgctggagttccaac	[t196552] chr7+4879024-4879047|1;[t1128022] chr7+4879027-4879047|1;[t3092887] chr7+4879117-4879139|1;[t2215797] chr7+4879165-4879187|1;[t1957279] chr7+4879166-4879189|56;[t3220001] chr7+4879167-4879188|1;[t3220002] chr7+4879167-4879189|11;[t3220003] chr7+4879167-4879190|10;[t3169551] chr7+4879168-4879188|1;[t3169552] chr7+4879168-4879190|2;[t3169554] chr7+4879168-4879191|23;[t3043104] chr7+487916…
novelMiR_1655	73.28	chr13	+	55327427-55327530	0	61	55327497-55327520	atttcataatgtgctggagttccaatataatatgctggaagttcatacgcaggtgctcattctccggtatattatgctggaactttctgtgtgctaaagttcca	((((..((..(..(.(((((((((.(((((((((((((((((...(((....)))...))).)))))))))))))).)))))))))..)..)..))))))....	0	novel106	attatgctggaactttctgtgtgc	gtgctggagttccaatataatatgctggaagttcatacgcaggtgctcattctccggtatattatgctggaactttctgtgtgc	[t867479] chr13+55327322-55327345|1;[t2613326] chr13+55327386-55327409|1;[t532853] chr13+55327389-55327412|2;[t1555430] chr13+55327390-55327410|1;[t3240283] chr13+55327391-55327410|1;[t2923945] chr13+55327400-55327423|1;[t2205872] chr13+55327421-55327443|1;[t2205873] chr13+55327421-55327444|1;[t1904180] chr13+55327422-55327444|2;[t2864882] chr13+55327423-55327445|2;[t3011002] chr13+55327429-55327…
novelMiR_26948	41.4	chr4	-	24110377-24110473	0	52	24110440-24110463	aggaaaagataggtctcgtggagctctatccattcatgtatgtgttgtagggtggtattggccggagcttcaagaatttggaccaaaaagtgacggc	...........(((((..(((((((((..(((.((((.(..........).))))...)))..))))))))).......))))).............	0	novel107a	aggtctcgtggagctctatccatt	aggtctcgtggagctctatccattcatgtatgtgttgtagggtggtattggccggagcttcaagaatttggaccaaa	[t2540462] chr4-24110451-24110474|1;[t1019375] chr4-24110440-24110463|79;[t3100412] chr4-24110393-24110416|2;[t2883201] chr4-24110392-24110415|2;[t1714115] chr4-24110392-24110412|1;[t806013] chr4-24110378-24110401|2;
novelMiR_18122	40.88	chr18	-	51647845-51647941	0	52	51647908-51647931	aggaaaagataggtctcgtggagctctatccattcatgtatgtgttgtagggtgatgttggccggagcttcaagaatttggaccaaaaagtggcggc	...........(((((..(((((((((..(((.((((.(..........).))))...)))..))))))))).......))))).............	1	novel107b	aggtctcgtggagctctatccatt	aggtctcgtggagctctatccattcatgtatgtgttgtagggtgatgttggccggagcttcaagaatttggaccaaa	[t2540462] chr18-51647919-51647942|1;[t1019375] chr18-51647908-51647931|79;[t2914848] chr18-51647873-51647896|1;[t3100412] chr18-51647861-51647884|2;[t2883201] chr18-51647860-51647883|2;[t1714115] chr18-51647860-51647880|1;[t2976044] chr18-51647812-51647835|1;
novelMiR_25594	40.8	chr35	-	91067657-91067753	0	52	91067720-91067743	aggaaaagataggtctcgtggagctctatccattcatgtatgtgttgtaaggtagtgttggccggagcttcaagaatttggaccaaaaagtggcggc	...........(((((..(((((((((..(((..(((.(((.(......).)))))).)))..))))))))).......))))).............	1	novel107c	aggtctcgtggagctctatccatt	aggtctcgtggagctctatccattcatgtatgtgttgtaaggtagtgttggccggagcttcaagaatttggaccaaa	[t2540462] chr35-91067731-91067754|1;[t1019375] chr35-91067720-91067743|79;[t3100412] chr35-91067673-91067696|2;[t2883201] chr35-91067672-91067695|2;[t1714115] chr35-91067672-91067692|1;[t2976044] chr35-91067624-91067647|1;
novelMiR_2399	40.75	chr15	+	45811714-45811810	0	52	45811724-45811747	atgaaaatataggtctcgtggagctctatccattcatatatgtgttgtagggtggtgttggccggagcttcaagaatttggaccaaaaatgactaaa	...........(((((..(((((((((..(((.((((.(((.....)))..))))...)))..))))))))).......))))).............	1	novel107d	aggtctcgtggagctctatccatt	aggtctcgtggagctctatccattcatatatgtgttgtagggtggtgttggccggagcttcaagaatttggaccaaa	[t1019375] chr15+45811724-45811747|79;[t3100412] chr15+45811771-45811794|2;[t2883201] chr15+45811772-45811795|2;[t1714115] chr15+45811775-45811795|1;[t3177327] chr15+45811817-45811839|1;[t1951277] chr15+45811820-45811843|2;[t1816733] chr15+45811824-45811842|1;
novelMiR_23994	40.64	chr31	-	110237224-110237320	0	52	110237287-110237310	aggaaaagataggtctcgtggagctctatccattcatgtatgtgttgtagggtggtgttggccggagcttcaagaatttggaccaaaatgtggcggc	...........(((((..(((((((((..(((.((((.(..........).))))...)))..))))))))).......))))).............	0	novel107e	aggtctcgtggagctctatccatt	aggtctcgtggagctctatccattcatgtatgtgttgtagggtggtgttggccggagcttcaagaatttggaccaaa	[t2540462] chr31-110237298-110237321|1;[t1019375] chr31-110237287-110237310|79;[t3100412] chr31-110237240-110237263|2;[t2883201] chr31-110237239-110237262|2;[t1714115] chr31-110237239-110237259|1;[t962402] chr31-110237175-110237198|1;[t2872546] chr31-110237144-110237166|1;
novelMiR_25005	40.61	chr34	-	46889934-46890030	0	52	46889997-46890020	aggaaaagataggtctcgtggagctctatccattcatgtatgtgttgtagggtggtgttggccggagcttcaagaatttggaccaaaaagtggcgac	...........(((((..(((((((((..(((.((((.(..........).))))...)))..))))))))).......))))).............	1	novel107f	aggtctcgtggagctctatccatt	aggtctcgtggagctctatccattcatgtatgtgttgtagggtggtgttggccggagcttcaagaatttggaccaaa	[t2540462] chr34-46890008-46890031|1;[t1019375] chr34-46889997-46890020|79;[t3100412] chr34-46889950-46889973|2;[t2883201] chr34-46889949-46889972|2;[t1714115] chr34-46889949-46889969|1;[t2872546] chr34-46889854-46889876|1;
novelMiR_25715	40.53	chr35	-	126752631-126752727	0	52	126752694-126752717	aggaaacgataggtctcgtggagctctatccattcatgtatgtgttgtagggtggtgttggccggagcttcaagaatttggaccaaaaattggcggc	...........(((((..(((((((((..(((.((((.(..........).))))...)))..))))))))).......))))).............	0	novel107g	aggtctcgtggagctctatccatt	aggtctcgtggagctctatccattcatgtatgtgttgtagggtggtgttggccggagcttcaagaatttggaccaaa	[t3100412] chr35-126752845-126752868|2;[t2883201] chr35-126752844-126752867|2;[t1714115] chr35-126752844-126752864|1;[t934946] chr35-126752710-126752727|1;[t1019375] chr35-126752694-126752717|79;[t3100412] chr35-126752647-126752670|2;[t2883201] chr35-126752646-126752669|2;[t1714115] chr35-126752646-126752666|1;
novelMiR_14964	40.48	chr10	-	21782049-21782145	0	52	21782112-21782135	aggaaaagataggtctcgtggagctctatccattcatgtatgtgttgtagggtggtgttggccggagcttcaagaatttggaccaaaaagtggcggc	...........(((((..(((((((((..(((.((((.(..........).))))...)))..))))))))).......))))).............	0	novel107h	aggtctcgtggagctctatccatt	aggtctcgtggagctctatccattcatgtatgtgttgtagggtggtgttggccggagcttcaagaatttggaccaaa	[t2540462] chr10-21782123-21782146|1;[t1019375] chr10-21782112-21782135|79;[t3100412] chr10-21782065-21782088|2;[t2883201] chr10-21782064-21782087|2;[t1714115] chr10-21782064-21782084|1;
novelMiR_24706	40.46	chr33	-	78265503-78265599	0	52	78265566-78265589	aggaaaagataggtctcgtggagctctatccattcatgtatgtgttgtagggtggtgttggccggagcttcaagaatttggaccaaaaagtgacagc	...........(((((..(((((((((..(((.((((.(..........).))))...)))..))))))))).......))))).............	1	novel107i	aggtctcgtggagctctatccatt	aggtctcgtggagctctatccattcatgtatgtgttgtagggtggtgttggccggagcttcaagaatttggaccaaa	[t2540462] chr33-78265577-78265600|1;[t1019375] chr33-78265566-78265589|79;[t3100412] chr33-78265519-78265542|2;[t2883201] chr33-78265518-78265541|2;[t1714115] chr33-78265518-78265538|1;[t2872546] chr33-78265422-78265444|1;
novelMiR_19791	40.37	chr22	-	54813-54909	0	52	54876-54899	aggaaaagataggtctcgtggagctctatccattcatgtatgtgttgtagggtggtgttggccggagcttcaagaatttggaccaaaaagtggcggc	...........(((((..(((((((((..(((.((((.(..........).))))...)))..))))))))).......))))).............	1	novel107h	aggtctcgtggagctctatccatt	aggtctcgtggagctctatccattcatgtatgtgttgtagggtggtgttggccggagcttcaagaatttggaccaaa	[t2540462] chr22-54887-54910|1;[t1019375] chr22-54876-54899|79;[t3100412] chr22-54829-54852|2;[t2883201] chr22-54828-54851|2;[t1714115] chr22-54828-54848|1;[t2976044] chr22-54780-54803|1;[t2872546] chr22-54733-54755|1;[t794245] chr22-54625-54648|1;[t1990940] chr22-54625-54647|1;[t2047170] chr22-54619-54642|1;
novelMiR_24058	40.37	chr32	-	8310582-8310678	0	52	8310645-8310668	aggaaaagataggtctcgtggagctctatccattcatgtatgtgttgtagggtggtgttggccggagcttcaagaatttggaccaaaaagtggcggc	...........(((((..(((((((((..(((.((((.(..........).))))...)))..))))))))).......))))).............	1	novel107h	aggtctcgtggagctctatccatt	aggtctcgtggagctctatccattcatgtatgtgttgtagggtggtgttggccggagcttcaagaatttggaccaaa	[t2540462] chr32-8310656-8310679|1;[t1019375] chr32-8310645-8310668|79;[t3100412] chr32-8310598-8310621|2;[t2883201] chr32-8310597-8310620|2;[t1714115] chr32-8310597-8310617|1;[t2976044] chr32-8310549-8310572|1;
novelMiR_25588	40.35	chr35	-	88311439-88311535	0	52	88311502-88311525	aggaaaagataggtctcgtggagctctatccattcatgtatgtattgtagggtggtgttggccggagcttcaagaatttggaccaaaaagtggcggc	...........(((((..(((((((((..(((.((((.(..........).))))...)))..))))))))).......))))).............	0	novel107j	aggtctcgtggagctctatccatt	aggtctcgtggagctctatccattcatgtatgtattgtagggtggtgttggccggagcttcaagaatttggaccaaa	[t2540462] chr35-88311513-88311536|1;[t1019375] chr35-88311502-88311525|79;[t3100412] chr35-88311455-88311478|2;[t2883201] chr35-88311454-88311477|2;[t1714115] chr35-88311454-88311474|1;[t2872546] chr35-88311356-88311378|1;
novelMiR_51	40.29	chr1	+	15987564-15987655	0	52	15987574-15987597	aggaaaagataggtctcgtggagctctatccattcatgcatgtgttgtagggtgatgttggccggagcttcatgaatttgagccaaaaagtg	...............((((((((((((..(((.((((.(..........).))))...)))..)))))))))))).................	1	novel107k	aggtctcgtggagctctatccatt	aggtctcgtggagctctatccattcatgcatgtgttgtagggtgatgttggccggagcttcatgaatttgag	[t2540462] chr1+15987563-15987586|1;[t1019375] chr1+15987574-15987597|79;[t1240915] chr1+15987591-15987614|1;[t1652107] chr1+15987602-15987625|1;[t2914848] chr1+15987609-15987632|1;[t2246390] chr1+15987623-15987646|1;[t2872546] chr1+15987718-15987740|1;[t2270536] chr1+15987856-15987875|1;[t148755] chr1+15987912-15987935|3;[t423435] chr1+15987913-15987936|3;[t1200695] chr1+15987914-15987937|2;[t28…
novelMiR_4827	40.2	chr21	+	970795-970886	0	52	970805-970828	aggaaaagaaaggtctcgtggagctctatccattcatgtatgtgttgtagggtgctgttggccggagcttcaagaatttggaccaaaaagtg	...............((.(((((((((..(((..((.((((.(......).)))))).)))..))))))))).)).................	1	novel107l	aggtctcgtggagctctatccatt	aggtctcgtggagctctatccattcatgtatgtgttgtagggtgctgttggccggagcttcaagaatttgga	[t1019375] chr21+970805-970828|79;[t3100412] chr21+970852-970875|2;[t2883201] chr21+970853-970876|2;[t1714115] chr21+970856-970876|1;
novelMiR_12616	40.12	chr4	+	67312627-67312718	0	52	67312637-67312660	agtaaaagataggtctcgtggagctctatccattcatgtatgtgttgtagggtggtgttggccggagcttcaagaatttggaccaaaaagtg	...............((.(((((((((..(((.((((.(..........).))))...)))..))))))))).)).................	1	novel107m	aggtctcgtggagctctatccatt	aggtctcgtggagctctatccattcatgtatgtgttgtagggtggtgttggccggagcttcaagaatttgga	[t1019375] chr4+67312637-67312660|79;[t3100412] chr4+67312684-67312707|2;[t2883201] chr4+67312685-67312708|2;[t1714115] chr4+67312688-67312708|1;[t2976044] chr4+67312733-67312756|1;[t2872546] chr4+67312781-67312803|1;[t794245] chr4+67312919-67312942|1;[t1990940] chr4+67312920-67312942|1;[t2047170] chr4+67312925-67312948|1;
novelMiR_18195	38.99	chr18	-	77022275-77022371	0	52	77022338-77022361	aggaaacgataggtctcgtggagctctatccattcatgtatgtgttgtagggtggtgttggccggagcttcaagaatttggaccaaaaggtggcggc	...........(((((..(((((((((..(((.((((.(..........).))))...)))..))))))))).......))))).............	1	novel107n	aggtctcgtggagctctatccatt	aggtctcgtggagctctatccattcatgtatgtgttgtagggtggtgttggccggagcttcaagaatttggaccaaa	[t934946] chr18-77022354-77022371|1;[t1019375] chr18-77022338-77022361|79;[t3100412] chr18-77022291-77022314|2;[t2883201] chr18-77022290-77022313|2;[t1714115] chr18-77022290-77022310|1;[t2976044] chr18-77022242-77022265|1;
novelMiR_1497	38.73	chr13	+	11963319-11963415	0	52	11963329-11963352	aggaaaatataggtctcgtggagctctatccattcatgtatgcgctgtagggtggtgttggccggagcttcaagaatttggaccaaaaagtggcggc	...........(((((..(((((((((..(((..(((.(((.(......).)))))).)))..))))))))).......))))).............	1	novel107o	aggtctcgtggagctctatccatt	aggtctcgtggagctctatccattcatgtatgcgctgtagggtggtgttggccggagcttcaagaatttggaccaaa	[t1019375] chr13+11963329-11963352|79;[t3100412] chr13+11963376-11963399|2;[t2883201] chr13+11963377-11963400|2;[t1714115] chr13+11963380-11963400|1;[t2976044] chr13+11963425-11963448|1;
novelMiR_9679	38.48	chr32	+	21402888-21402984	0	52	21402898-21402921	aggaaaatataggtctcgtggagctctatccattcatgtatgtgttgtagggtggtgttggccggagcttcaagaatttggaccaaaaagtggcggt	...........(((((..(((((((((..(((.((((.(..........).))))...)))..))))))))).......))))).............	0	novel107p	aggtctcgtggagctctatccatt	aggtctcgtggagctctatccattcatgtatgtgttgtagggtggtgttggccggagcttcaagaatttggaccaaa	[t1019375] chr32+21402898-21402921|79;[t3100412] chr32+21402945-21402968|2;[t2883201] chr32+21402946-21402969|2;[t1714115] chr32+21402949-21402969|1;[t2976072] chr32+21402994-21403016|1;
novelMiR_16192	38.39	chr13	-	48899126-48899222	0	52	48899189-48899212	aggaaatgataggtctcgtggagctctatccattcttatatgtgttgtagggtggtgttggccggagcttcaagaatttggaccaaaaagtggcggc	...........(((((..(((((((((..(((.(((((((.....)))))))......)))..))))))))).......))))).............	0	novel107q	aggtctcgtggagctctatccatt	aggtctcgtggagctctatccattcttatatgtgttgtagggtggtgttggccggagcttcaagaatttggaccaaa	[t1019375] chr13-48899189-48899212|79;[t3100412] chr13-48899142-48899165|2;[t2883201] chr13-48899141-48899164|2;[t1714115] chr13-48899141-48899161|1;[t2872546] chr13-48899046-48899068|1;
novelMiR_26306	37.98	chr37	-	32007397-32007493	0	52	32007460-32007483	atgaaaatataggtctcgtggagctctatccattcatatatgtgttgtagggtggtgttggccggagcttcaagaatttggaccaaaaagtggcggc	...........(((((..(((((((((..(((.((((.(((.....)))..))))...)))..))))))))).......))))).............	0	novel107r	aggtctcgtggagctctatccatt	aggtctcgtggagctctatccattcatatatgtgttgtagggtggtgttggccggagcttcaagaatttggaccaaa	[t1019375] chr37-32007460-32007483|79;[t3100412] chr37-32007413-32007436|2;[t2883201] chr37-32007412-32007435|2;[t1714115] chr37-32007412-32007432|1;[t2872546] chr37-32007317-32007339|1;
novelMiR_18478	37.88	chr19	-	48789729-48789825	0	52	48789792-48789815	aggaaaagataggtctcgtggagctctatccattcatgtatgtgttgtagggtggtgttggccggagcttcaagaatttggaccaaaaagtggcggc	...........(((((..(((((((((..(((.((((.(..........).))))...)))..))))))))).......))))).............	0	novel107h	aggtctcgtggagctctatccatt	aggtctcgtggagctctatccattcatgtatgtgttgtagggtggtgttggccggagcttcaagaatttggaccaaa	[t2540462] chr19-48789803-48789826|1;[t1019375] chr19-48789792-48789815|79;[t3100412] chr19-48789745-48789768|2;[t2883201] chr19-48789744-48789767|2;[t1714115] chr19-48789744-48789764|1;[t2976044] chr19-48789696-48789719|1;
novelMiR_23750	37.76	chr31	-	37494935-37495031	0	52	37494998-37495021	aggaaaagataggtctcgtggagctctatccattcatgtatgtgttgtagggtggtgttggccggagcttcaagaatttggaccaaaaagtggcggc	...........(((((..(((((((((..(((.((((.(..........).))))...)))..))))))))).......))))).............	1	novel107h	aggtctcgtggagctctatccatt	aggtctcgtggagctctatccattcatgtatgtgttgtagggtggtgttggccggagcttcaagaatttggaccaaa	[t2540462] chr31-37495009-37495032|1;[t1019375] chr31-37494998-37495021|79;[t3100412] chr31-37494951-37494974|2;[t2883201] chr31-37494950-37494973|2;[t1714115] chr31-37494950-37494970|1;[t2872546] chr31-37494855-37494877|1;
novelMiR_22381	37.49	chr28	-	86427270-86427366	0	52	86427333-86427356	aggaaaagataggtctcgtggagctctatccattcatgtatgtgttgtagggtggtgttggccggagcttcaagaatttggaccaaaaggtggcggt	...........(((((..(((((((((..(((.((((.(..........).))))...)))..))))))))).......))))).............	1	novel107s	aggtctcgtggagctctatccatt	aggtctcgtggagctctatccattcatgtatgtgttgtagggtggtgttggccggagcttcaagaatttggaccaaa	[t2540462] chr28-86427344-86427367|1;[t1019375] chr28-86427333-86427356|79;[t3100412] chr28-86427286-86427309|2;[t2883201] chr28-86427285-86427308|2;[t1714115] chr28-86427285-86427305|1;[t2976072] chr28-86427238-86427260|1;[t1845755] chr28-86427231-86427254|3;
novelMiR_23906	36.58	chr31	-	85572564-85572660	0	52	85572627-85572650	agaaaaaggtaggtctcgtggagctctatccattcatgtatgtgttgtaggatggtgttggccggagcttcaagaatttggaccaaaaagtggcggc	...........(((((..(((((((((..(((.((((.(((.....))).).)))...)))..))))))))).......))))).............	0	novel107t	aggtctcgtggagctctatccatt	aggtctcgtggagctctatccattcatgtatgtgttgtaggatggtgttggccggagcttcaagaatttggaccaaa	[t1019375] chr31-85572627-85572650|79;[t3100412] chr31-85572580-85572603|2;[t2883201] chr31-85572579-85572602|2;[t1714115] chr31-85572579-85572599|1;[t2872546] chr31-85572484-85572506|1;
novelMiR_1879	43.48	chr14	+	8561272-8561437	0	48	8561404-8561427	atcatgtcgctaaaagcatgtataacgaccgaaaattatgctgtcgctaaagaacctttaacgatcggattgtaaaaccggtcgttaacttttaacgtcagagcttttaacgaccggtgacgaccggagtttttccggtcgttatcaacttataacgactgaaatt	.(((.((((.((.(((..((.((((((((((((((...............................................................................................)))).)))))))))))).))).)).)))))))....	1	novel108a	ttccggtcgttatcaacttataac	taaaagcatgtataacgaccgaaaattatgctgtcgctaaagaacctttaacgatcggattgtaaaaccggtcgttaacttttaacgtcagagcttttaacgaccggtgacgaccggagtttttccggtcgttatcaacttataac	[t40597] chr14+8561283-8561306|1;[t2446795] chr14+8561344-8561367|7;[t1720012] chr14+8561349-8561367|1;[t3161108] chr14+8561403-8561425|1;[t3161109] chr14+8561403-8561426|3;[t3023635] chr14+8561404-8561422|1;[t3023636] chr14+8561404-8561427|62;[t2673835] chr14+8561405-8561427|6;[t1720013] chr14+8561406-8561427|1;
novelMiR_1009	39.91	chr11	+	87737664-87737828	0	48	87737795-87737818	cctatcgctaaaaagcatgtataacgaccgaaaattatactgtcgctaaagaacctttaacgaccggattgtaaaaccggtcgttaacttgtaacgacggagcttttaacgaccggtgacggctgaactttttccggtcgttatcaacttataacgaccgaaatt	.................((.((((((((((((((...............................................................................................)))).))))))))))))...................	1	novel108b	ttccggtcgttatcaacttataac	aaaagcatgtataacgaccgaaaattatactgtcgctaaagaacctttaacgaccggattgtaaaaccggtcgttaacttgtaacgacggagcttttaacgaccggtgacggctgaactttttccggtcgttatcaacttataac	[t40597] chr11+87737674-87737697|1;[t3133028] chr11+87737719-87737741|2;[t2446794] chr11+87737735-87737758|1;[t223587] chr11+87737756-87737779|1;[t3161108] chr11+87737794-87737816|1;[t3161109] chr11+87737794-87737817|3;[t3023635] chr11+87737795-87737813|1;[t3023636] chr11+87737795-87737818|62;[t2673835] chr11+87737796-87737818|6;[t1720013] chr11+87737797-87737818|1;[t223153] chr11+87737816-877378…
novelMiR_26897	60.21	chr4	-	8030984-8031114	0	47	8030994-8031014	ggtttcccatctccttagaactcaaggattcagtggtacgaacctacacactttggtctaatggccatgattcatccaccagactcggtatcttgtctccttagaactcaaggatacagtggtacgaacct	(((((.((((.(((((.((..(((((((..(((.(((((................................................))))))))..))))).))..)))))))....))))...))))).	0	novel109	ttagaactcaaggatacagtg	tctccttagaactcaaggattcagtggtacgaacctacacactttggtctaatggccatgattcatccaccagactcggtatcttgtctccttagaactcaaggatacagtg	[t2748332] chr4-8031088-8031105|1;[t1875342] chr4-8031087-8031104|1;[t2922172] chr4-8031002-8031021|5;[t2922173] chr4-8031001-8031021|1;[t2748332] chr4-8031002-8031019|1;[t2748333] chr4-8030999-8031019|2;[t1875342] chr4-8031001-8031018|1;[t1744503] chr4-8030997-8031016|1;[t1744504] chr4-8030996-8031016|1;[t1744505] chr4-8030995-8031016|1;[t1744506] chr4-8030994-8031016|2;[t1921717] chr4-8030995-8…
novelMiR_13844	33.1	chr8	+	12919437-12919558	0	43	12919525-12919548	caaaaacttcagttctagagctgaagttcgtcagttatacaaaacaaaaacttcagctctagagctgaagtttttgttttgtataactgacgaacttcagctctagaactgaagtttttgtt	((((((((((((((((((((((((((((((((((((((((((((((((((((((((((....))))))))))))))))))))))))))))))))))))))))))))))))))))))))))..	1	novel110	gacgaacttcagctctagaactga	agttctagagctgaagttcgtcagttatacaaaacaaaaacttcagctctagagctgaagtttttgttttgtataactgacgaacttcagctctagaactga	[t1082656] chr8+12919447-12919469|1;[t255786] chr8+12919521-12919544|1;[t2027008] chr8+12919525-12919548|42;[t643964] chr8+12919526-12919547|2;[t643965] chr8+12919526-12919548|5;[t643966] chr8+12919526-12919549|2;[t1755456] chr8+12919527-12919547|1;[t1755457] chr8+12919527-12919548|5;[t739292] chr8+12919632-12919655|5;[t1894251] chr8+12919633-12919656|2;[t2806718] chr8+12919634-12919657|1;[t20270…
novelMiR_26675	39.9	chr37	-	196700809-196700929	0	39	196700819-196700842	atgtttttacatatgagattctagcataatgtgttggagttccaatataatatgctggaagtttagaggagttccataatccaacatattatgctggaacttttcgtgtgttggagttcca	(.......((((((((((((((((((((((((((((((.........................................))))))))))))))))))))..))))))))))).........	0	novel111	attatgctggaacttttcgtgtgt	atatgagattctagcataatgtgttggagttccaatataatatgctggaagtttagaggagttccataatccaacatattatgctggaacttttcgtgtgt	[t1857944] chr37-196700930-196700952|1;[t1204387] chr37-196700927-196700944|1;[t1198380] chr37-196700896-196700919|1;[t580782] chr37-196700826-196700846|1;[t580784] chr37-196700823-196700846|3;[t1433694] chr37-196700819-196700842|71;[t2993964] chr37-196700819-196700841|1;[t1356424] chr37-196700816-196700839|4;[t1124563] chr37-196700783-196700806|1;[t424353] chr37-196700783-196700804|1;[t2863612] …
novelMiR_28710	38.81	chr9	-	35346875-35346990	0	39	35346960-35346980	gtagtgtgtacgcctatgttgctcggactctccaaaagcagtgcatttttgaaggatccgacacgggtgcggcatcattttggagagtccgcccaacataggtgtacgcaaacctt	........(((((((((((((..((((((((((((((...((((.........(.(((((...))))).).))))..))))))))))))))..)))))))))))))..........	0	novel112	cgcctatgttgctcggactct	cgcctatgttgctcggactctccaaaagcagtgcatttttgaaggatccgacacgggtgcggcatcattttggagagtccgcccaacataggtgta	[t2321659] chr9-35346964-35346983|2;[t2321660] chr9-35346963-35346983|1;[t2507933] chr9-35346962-35346982|5;[t664943] chr9-35346961-35346981|1;[t1784588] chr9-35346961-35346980|2;[t1784592] chr9-35346960-35346980|52;[t1784593] chr9-35346957-35346980|1;[t2167739] chr9-35346962-35346979|1;[t2167740] chr9-35346960-35346979|2;[t2167741] chr9-35346959-35346979|5;[t2167742] chr9-35346957-35346979|1;[t1…
novelMiR_26359	30.42	chr37	-	52090569-52090675	0	39	52090579-52090602	actgaactgccatgattttagatgccttttactgttgtattcatgaatacatgacgcgaatacatgcgcgtacaattggactgccctgattttaggcactttttact	...(((.((((.(((..((((..((..((((..((((((...............................))))))))))..)).))))..))))))).))).....	1	novel113	aattggactgccctgattttaggc	catgattttagatgccttttactgttgtattcatgaatacatgacgcgaatacatgcgcgtacaattggactgccctgattttaggc	[t632485] chr37-52091012-52091035|1;[t3232556] chr37-52091007-52091030|1;[t353048] chr37-52091007-52091025|1;[t353049] chr37-52091002-52091025|1;[t2921515] chr37-52090995-52091018|1;[t1351877] chr37-52090949-52090971|1;[t1351878] chr37-52090948-52090971|3;[t2187866] chr37-52090944-52090967|3;[t1136082] chr37-52090826-52090849|2;[t258528] chr37-52090812-52090835|7;[t745599] chr37-52090812-52090834…
novelMiR_21177	47.4	chr25	-	64238349-64238445	0	38	64238415-64238435	aataacaagtaaatgtttttcgagtatcttcgcctctaaaacttcattaggattaaggaagaatgaagatactcgaagaacatttacaagtcagctg	........(((((((((((((((((((((((((((.(((..((.....))..)))))).....))))))))))))))))))))))))..........	0	miR6020e	aaatgtttttcgagtatcttc	aaatgtttttcgagtatcttcgcctctaaaacttcattaggattaaggaagaatgaagatactcgaagaacatttac	[t167543] chr25-64238417-64238435|1;[t167545] chr25-64238415-64238435|91;[t489133] chr25-64238415-64238434|3;[t489135] chr25-64238414-64238434|1;[t869226] chr25-64238359-64238379|2;
novelMiR_16813	33.51	chr15	-	17648343-17648461	0	37	17648428-17648451	agttgcctgcatgagctgcttgcaacctgcatgttcaataagaagctgctacaaatcatttcattgagctgcttgcaacctgcctacatcagttgcttgtagataaacttcaacagagt	...............((((..(((((.((.((((...................................................)))))))))))..)))).................	0	novel114a	atgagctgcttgcaacctgcatgt	atgagctgcttgcaacctgcatgttcaataagaagctgctacaaatcatttcattgagctgcttgcaacctgcctacatcagttgcttgtagataaact	[t1944597] chr15-17648445-17648467|1;[t3113057] chr15-17648443-17648466|2;[t1335556] chr15-17648429-17648451|1;[t1335559] chr15-17648428-17648451|51;[t2066325] chr15-17648431-17648449|1;[t395276] chr15-17648405-17648425|1;[t278887] chr15-17648399-17648422|3;[t1640849] chr15-17648353-17648375|1;[t1230445] chr15-17648354-17648374|1;[t1230446] chr15-17648351-17648374|6;[t2638710] chr15-17648350-1764…
novelMiR_16540	28.33	chr14	-	48863986-48864095	0	37	48864062-48864085	agctgtctgcatgagctgcttgcaacctgcatgtttaataagaagctgctgcaaatcatttcattgagttgcttgcaacctgcctgtatcagctgcttgtagataaattt	...((((((((.((((((..((((....(((.................................................))).)))).))))).).)))))))).....	1	novel114b	atgagctgcttgcaacctgcatgt	atgagctgcttgcaacctgcatgtttaataagaagctgctgcaaatcatttcattgagttgcttgcaacctgcctgtatcagctgcttgt	[t3113069] chr14-48864178-48864201|8;[t386251] chr14-48864174-48864197|2;[t1335556] chr14-48864063-48864085|1;[t1335559] chr14-48864062-48864085|51;[t2066325] chr14-48864065-48864083|1;[t2846238] chr14-48863992-48864015|2;[t927777] chr14-48863982-48864005|2;[t1903070] chr14-48863982-48864003|1;[t1431775] chr14-48863926-48863949|1;[t2991266] chr14-48863925-48863948|1;[t1286410] chr14-48863926-4886…
novelMiR_25623	51.69	chr35	-	100803370-100803456	0	34	100803380-100803401	atagtgtaactggagttaggagatttcatggacttgctagtttttataggaggtttgtgagagactttagcaccattgcttctcctt	.....((((.(((.((((((...(((((..(((((.(((.......))).)))))..)))))...)))))).)))))))........	0	novel115	tgtgagagactttagcaccatt	tggagttaggagatttcatggacttgctagtttttataggaggtttgtgagagactttagcaccatt	[t885929] chr35-100803717-100803740|1;[t2690739] chr35-100803713-100803736|2;[t2037491] chr35-100803630-100803652|1;[t705816] chr35-100803631-100803651|1;[t705817] chr35-100803628-100803651|8;[t1847517] chr35-100803629-100803650|1;[t2487554] chr35-100803630-100803649|1;[t2487556] chr35-100803628-100803649|15;[t2559160] chr35-100803499-100803521|1;[t1082539] chr35-100803497-100803520|1;[t2874724] …
novelMiR_15612	32.81	chr12	-	84415-84590	0	34	84425-84448	gttgcacctcttcagtttgagctcaacattggttataaataccagtccattctctcagattttcaatacgaatttctgacttctcctcatttcttctgcattattttaactacaaacaaagcaacagtaagtgtgatttactaccgatctttgtgttcgctgaaacactggtgttt	...(((((..((((((..((((.(((.((((((..(((((...............................................................................................)))))..))))))..))).)))))))))).....)))))..	1	novel116a	accgatctttgtgttcgctgaaac	ttcagtttgagctcaacattggttataaataccagtccattctctcagattttcaatacgaatttctgacttctcctcatttcttctgcattattttaactacaaacaaagcaacagtaagtgtgatttactaccgatctttgtgttcgctgaaac	[t1737020] chr12-84561-84584|1;[t1927044] chr12-84561-84581|1;[t2502375] chr12-84427-84449|3;[t2502376] chr12-84426-84449|14;[t619982] chr12-84425-84448|26;[t1707732] chr12-84425-84447|3;[t1707733] chr12-84424-84447|5;[t1776862] chr12-84426-84446|1;[t1776863] chr12-84423-84446|5;[t2111151] chr12-84422-84445|1;[t1313030] chr12-84421-84444|1;[t2786263] chr12-84422-84443|1;[t564473] chr12-84403-8442…
novelMiR_12763	32.44	chr5	+	3193790-3193972	0	34	3193939-3193962	gttgcacctcttcagtttgagctcaacattggctttaaataccagtccattctctcagattttcaatacgaatttctgagttctcctcctttcttctgcattgttttaacttttaactacaaagaaagcaacagcaagtgtcatttgctaccgatctttgtgttcgctgaaacactggggttt	.....(((((((((((..((((.(((.(((((......................................................................................................................)))))..))).)))))))))).....)))))..	0	novel116b	accgatctttgtgttcgctgaaac	ttcagtttgagctcaacattggctttaaataccagtccattctctcagattttcaatacgaatttctgagttctcctcctttcttctgcattgttttaacttttaactacaaagaaagcaacagcaagtgtcatttgctaccgatctttgtgttcgctgaaac	[t1737020] chr5+3193796-3193819|1;[t1927044] chr5+3193799-3193819|1;[t1142699] chr5+3193855-3193875|1;[t2502375] chr5+3193938-3193960|3;[t2502376] chr5+3193938-3193961|14;[t619982] chr5+3193939-3193962|26;[t1707732] chr5+3193940-3193962|3;[t1707733] chr5+3193940-3193963|5;[t1776862] chr5+3193941-3193961|1;[t1776863] chr5+3193941-3193964|5;[t2111151] chr5+3193942-3193965|1;[t1313030] chr5+3193943-…
novelMiR_16356	73.37	chr13	-	98530469-98530570	0	33	98530479-98530499	cacactcaccgaaaatgttgccgggtgcgtgtcggaccctccaaaaatagtgcatttttggaggatccgacacgggtgcgacatcattttggagagtccgcg	...((((.(((((((((((((....(.(((((((((.(((((((((((.....))))))))))).))))))))).).)))))))..)))))).)))).....	1	novel117	acgggtgcgacatcattttgg	gaaaatgttgccgggtgcgtgtcggaccctccaaaaatagtgcatttttggaggatccgacacgggtgcgacatcattttgg	[t1965173] chr13-98530540-98530560|1;[t61767] chr13-98530539-98530559|63;[t2155079] chr13-98530496-98530519|1;[t683114] chr13-98530481-98530499|8;[t683116] chr13-98530480-98530499|2;[t683119] chr13-98530479-98530499|65;[t1817448] chr13-98530478-98530498|4;[t2648604] chr13-98530467-98530487|1;
novelMiR_8039	40.39	chr29	+	15103313-15103406	0	30	15103376-15103396	cgaacaagctcttcttgtttctgagttcgttattcgacttcagtttgattggagttgatagtgacgggctagcaataagaagagcatgtccgac	((.(((.((((((((((((.((.(((((((((((((((((((((...)))))))))))..)))))))))))).)))))))))))).))).))..	0	novel118	acgggctagcaataagaagag	cttcttgtttctgagttcgttattcgacttcagtttgattggagttgatagtgacgggctagcaataagaagag	[t1684564] chr29+15103226-15103246|1;[t1933500] chr29+15103299-15103320|1;[t2737010] chr29+15103301-15103321|1;[t2778037] chr29+15103322-15103343|1;[t1936385] chr29+15103323-15103342|1;[t1936386] chr29+15103323-15103343|2;[t1936387] chr29+15103323-15103344|15;[t1936388] chr29+15103323-15103345|1;[t3010814] chr29+15103351-15103371|1;[t3077604] chr29+15103367-15103388|1;[t2360491] chr29+15103373-15…
novelMiR_4750	37.56	chr20	+	81891250-81891359	0	30	81891326-81891349	gagcaagcaaagtatatcgatccagcataatatgttgtaagttcatacacaggtgcaccaaactccagtatattatgctggaccgatatattatactggagcaagcaaag	..((.((...(((((((((.(((((((((((((((((............................))))))))))))))))).)))))))))...))...))........	1	novel119	gctggaccgatatattatactgga	aagcaaagtatatcgatccagcataatatgttgtaagttcatacacaggtgcaccaaactccagtatattatgctggaccgatatattatactgga	[t2569309] chr20+81891182-81891205|2;[t1194015] chr20+81891183-81891205|1;[t1194016] chr20+81891183-81891206|10;[t2576913] chr20+81891184-81891206|1;[t891133] chr20+81891255-81891278|1;[t2639561] chr20+81891292-81891315|1;[t555073] chr20+81891296-81891316|1;[t2856324] chr20+81891325-81891348|1;[t2206012] chr20+81891326-81891348|6;[t2206013] chr20+81891326-81891349|66;[t2867236] chr20+81891328-818…
novelMiR_6705	34.76	chr25	+	89091200-89091297	0	29	89091210-89091233	gcaatcacgcaaactttagcattctagtagacgggcctgaagttgtttgtaattactgaatttaagcattctactagctgaagttttgttctctattt	.......((.((((((((((....(((((((...((.((((...((........))....)))).))..)))))))))))))))))))..........	0	novel120	aaactttagcattctagtagacgg	aaactttagcattctagtagacgggcctgaagttgtttgtaattactgaatttaagcattctactagctgaagttttg	[t631061] chr25+89091152-89091175|1;[t776680] chr25+89091156-89091179|2;[t430896] chr25+89091202-89091225|1;[t1223656] chr25+89091203-89091225|2;[t662431] chr25+89091206-89091229|1;[t97831] chr25+89091210-89091233|43;[t268827] chr25+89091211-89091232|2;[t268830] chr25+89091211-89091233|2;[t268831] chr25+89091211-89091234|5;[t772076] chr25+89091212-89091232|1;[t772080] chr25+89091212-89091235|3;[t…
novelMiR_14137	27.44	chr8	+	104629697-104629804	0	28	104629771-104629794	tattttgttgcaacacggaaagttctagcataatatactggagatcggtgcacctgtgtatgaacttccaacatattatgctggaactccaacacgcagaaagttcca	........(((.....(((..(((((((((((((((..(((((.(..(((((....)))))..).)))))..)))))))))))))))))).....)))..........	0	novel121	attatgctggaactccaacacgca	caacacggaaagttctagcataatatactggagatcggtgcacctgtgtatgaacttccaacatattatgctggaactccaacacgca	[t189443] chr8+104629708-104629731|1;[t1433495] chr8+104629771-104629794|42;[t2993871] chr8+104629772-104629794|7;[t1356262] chr8+104629774-104629797|1;[t2205567] chr8+104629776-104629797|1;[t1903562] chr8+104629777-104629800|2;[t2861776] chr8+104629778-104629796|1;[t2861777] chr8+104629778-104629797|1;[t2861779] chr8+104629778-104629801|3;[t2206106] chr8+104629852-104629875|2;[t2867387] chr8+104…
novelMiR_11774	26.61	chr37	+	21939676-21939816	0	27	21939783-21939806	ccataaacaatctgcctcacgcgcctaccatgtgatccaattcacactatgtgactagtcagctttcgtgttaaaataaaacataagaaatagagttggaggatcaaaatggaacaaggttgagatagagtgccaaaataa	.......((.((((.((((...((((.((((.((((((..............................................................))))))..))))....)))))))).)))).)).........	1	novel122a	aatggaacaaggttgagatagagt	tctgcctcacgcgcctaccatgtgatccaattcacactatgtgactagtcagctttcgtgttaaaataaaacataagaaatagagttggaggatcaaaatggaacaaggttgagatagagt	[t2255904] chr37+21939579-21939598|1;[t1299481] chr37+21939685-21939708|1;[t1607241] chr37+21939720-21939742|1;[t1559680] chr37+21939780-21939801|1;[t59928] chr37+21939781-21939803|1;[t162899] chr37+21939782-21939805|2;[t472185] chr37+21939783-21939806|27;[t1358692] chr37+21939784-21939806|2;[t1358694] chr37+21939784-21939807|15;[t2860951] chr37+21939785-21939807|2;[t2860952] chr37+21939785-21939…
novelMiR_18721	25.39	chr2	-	15907966-15908099	0	27	15907976-15907999	acaatctgcctcacgcgcctaccatgtgagccaattcacactatgtgactagtcagcttcgtgttaaaatgaaacataagaaatagagttggagggacaaaatggaacaaggttgagatagagtgccaaaatga	.((.((((.((((...((((.((((((...(((((((................................................)))))))....)))...)))....)))))))).)))).)).........	0	novel122b	aatggaacaaggttgagatagagt	tctgcctcacgcgcctaccatgtgagccaattcacactatgtgactagtcagcttcgtgttaaaatgaaacataagaaatagagttggagggacaaaatggaacaaggttgagatagagt	[t1299481] chr2-15908073-15908096|1;[t2075576] chr2-15907986-15908008|1;[t991966] chr2-15907985-15908007|1;[t991967] chr2-15907984-15908007|1;[t1559680] chr2-15907981-15908002|1;[t59928] chr2-15907979-15908001|1;[t162899] chr2-15907977-15908000|2;[t472185] chr2-15907976-15907999|27;[t1358692] chr2-15907976-15907998|2;[t1358694] chr2-15907975-15907998|15;[t2860951] chr2-15907975-15907997|2;[t28609…
novelMiR_4667	17.87	chr20	+	55606436-55606531	0	25	55606446-55606469	tctctgttggattcgactctggacttgtaaaccggattatatttgcaacgaccgcttagttctttttataagatatagttgggcgtgatcaaattt	.............(((((.((..((((((((..((((((.....((.......)).))))))..)))))))).)).)))))...............	0	novel123	attcgactctggacttgtaaaccg	attcgactctggacttgtaaaccggattatatttgcaacgaccgcttagttctttttataagatatagttgggcgt	[t2915447] chr20+55606419-55606442|1;[t2240868] chr20+55606444-55606467|1;[t2128165] chr20+55606445-55606464|1;[t2128166] chr20+55606445-55606468|1;[t1456627] chr20+55606446-55606468|8;[t1456630] chr20+55606446-55606469|28;[t3030585] chr20+55606447-55606469|1;[t3030586] chr20+55606447-55606470|1;[t2693842] chr20+55606448-55606470|1;[t2693843] chr20+55606448-55606471|1;[t1764558] chr20+55606449-55…
novelMiR_13549	11.17	chr7	+	28969294-28969402	0	25	28969304-28969327	gagcctacatataaggtgtagagatctcttaatggtgtaaggatttttggaaaaaataagacggacttggcccaaagcggataatatcacaccattattaaaggataac	..............(((((.((.(((((((..(((..((((..((((((.......))))).)..))))..)))))).))))....)))))))................	1	novel124	ataaggtgtagagatctcttaatg	ataaggtgtagagatctcttaatggtgtaaggatttttggaaaaaataagacggacttggcccaaagcggataatatcacaccattatt	[t2157259] chr7+28969150-28969173|1;[t2132628] chr7+28969244-28969267|1;[t1503342] chr7+28969245-28969267|1;[t3128156] chr7+28969246-28969269|1;[t1181913] chr7+28969302-28969322|1;[t1119911] chr7+28969304-28969323|1;[t1119914] chr7+28969304-28969327|20;[t2479331] chr7+28969305-28969328|3;[t363677] chr7+28969306-28969328|3;[t363680] chr7+28969306-28969329|1;[t1024335] chr7+28969307-28969328|1;[t15…
novelMiR_21041	29.18	chr25	-	31825151-31825284	0	24	31825161-31825184	ttccagcataatgtactggagattggagcacttgtgtatgaacttccactatattatgcttgaagtccagtatattatgctggaaattcacatattaaaaattcgaactctagtatattatgctggaatatttt	(((((((((((((((((((((.(((((......((((.((((.(((((.((((.((((((.(....).)))))).)))).))))).)))).))))......))))).)))))))))))))))))))))......	1	novel125	attcgaactctagtatattatgct	cataatgtactggagattggagcacttgtgtatgaacttccactatattatgcttgaagtccagtatattatgctggaaattcacatattaaaaattcgaactctagtatattatgct	[t1964230] chr25-31825445-31825468|1;[t1542245] chr25-31825363-31825386|2;[t898804] chr25-31825295-31825318|5;[t2151872] chr25-31825300-31825317|2;[t1127733] chr25-31825259-31825277|1;[t895647] chr25-31825235-31825258|1;[t2389790] chr25-31825228-31825251|2;[t503592] chr25-31825163-31825185|1;[t503593] chr25-31825162-31825185|4;[t1455572] chr25-31825161-31825184|30;[t3028961] chr25-31825161-318251…
novelMiR_343	24.54	chr10	+	11784412-11784603	0	23	11784422-11784445	aacttccagcatattatgctagaactccaacacgcagaaagttccagcataatatactgaagaatggagcacatgtgtatgaacttccagcatattatgctggacaggtatattatactggaactccagtatattatgctggagttccagtatacttatgttggaactctagtatattatgctggagtattt	........(((((.(((((((((..(((((((..............................................................................................................................)))))))..))))))))).)))))..........	1	novel126	atattatgctagaactccaacacg	atattatgctagaactccaacacgcagaaagttccagcataatatactgaagaatggagcacatgtgtatgaacttccagcatattatgctggacaggtatattatactggaactccagtatattatgctggagttccagtatacttatgttggaactctagtatattatgc	[t2251188] chr10+11784281-11784300|1;[t2194584] chr10+11784282-11784303|1;[t2711322] chr10+11784294-11784317|6;[t1798864] chr10+11784295-11784317|1;[t2872589] chr10+11784388-11784411|3;[t2721005] chr10+11784394-11784417|1;[t1818673] chr10+11784395-11784415|1;[t558201] chr10+11784399-11784421|1;[t1206166] chr10+11784422-11784445|24;[t1433235] chr10+11784424-11784445|2;[t1433236] chr10+11784424-117…
novelMiR_2774	20.39	chr16	+	51897487-51897618	0	23	51897497-51897519	ggagtattttccggattttgaacagtgttttcattcagatttatctttacatgaaaagtggctaaattttgattacttttgaaactgtaattatttttgaatgatcacttataaatctggctatttttgaat	..........((((((((.....((((...(((((((((..((...((((((.(((((((((........).)))))))).)...))))).))..))))))))).))))...))))))))............	0	novel127a	ccggattttgaacagtgttttca	ccggattttgaacagtgttttcattcagatttatctttacatgaaaagtggctaaattttgattacttttgaaactgtaattatttttgaatgatcacttataaatctggct	[t643280] chr16+51897264-51897287|1;[t446341] chr16+51897353-51897374|1;[t1276668] chr16+51897354-51897374|1;[t1276669] chr16+51897354-51897376|1;[t1276670] chr16+51897354-51897377|4;[t578516] chr16+51897363-51897386|1;[t1152141] chr16+51897370-51897393|1;[t745880] chr16+51897372-51897395|1;[t2723486] chr16+51897380-51897400|1;[t2872886] chr16+51897411-51897433|1;[t2231852] chr16+51897412-5189743…
novelMiR_20259	18.91	chr23	-	21497907-21498046	0	23	21498014-21498036	ggagtattttccggattttgaacagtgttttcattcaaatttatctttacatgaaaagtggctaaattcgattacttttgaaattgtggctatttttgaatgaccacttgtaaatctgcctatttttgaatttctccctc	........((((((((((...((((((...(((((((((.......................................................))))))))).))).)))))))))).........)))..........	1	novel127b	ccggattttgaacagtgttttca	ccggattttgaacagtgttttcattcaaatttatctttacatgaaaagtggctaaattcgattacttttgaaattgtggctatttttgaatgaccacttgtaaatctgcctatttttgaa	[t1123961] chr23-21498232-21498252|1;[t2115595] chr23-21498213-21498235|4;[t1346360] chr23-21498211-21498234|2;[t2291554] chr23-21498133-21498154|1;[t757673] chr23-21498127-21498149|1;[t2671985] chr23-21498014-21498037|13;[t1715424] chr23-21498014-21498036|19;[t1715427] chr23-21498013-21498036|2;[t1805974] chr23-21498014-21498035|1;[t1805977] chr23-21498012-21498035|6;[t1670337] chr23-21497926-21…
novelMiR_8213	17.23	chr29	+	63734527-63734632	0	23	63734537-63734560	tcgagtgtattcgactgtattcatggagtgaaatgtgggattacagctggacaaattattgtattcgactatatttacggcgtgaaataagggattatactgtttt	........(.((..((...((((((..(((((.(((((((.(((((..(......)..))))).))..))))))))))..))))))...)).)).)..........	0	novel128	tcgactgtattcatggagtgaaat	tcgactgtattcatggagtgaaatgtgggattacagctggacaaattattgtattcgactatatttacggcgtgaaataagggatt	[t222999] chr29+63734275-63734298|1;[t676570] chr29+63734403-63734426|1;[t1172417] chr29+63734485-63734507|1;[t2694427] chr29+63734537-63734560|34;[t1765397] chr29+63734538-63734560|2;[t2043037] chr29+63734539-63734560|1;[t2263803] chr29+63734563-63734586|1;[t2205898] chr29+63734572-63734595|1;[t2693307] chr29+63734591-63734614|1;[t1508640] chr29+63734599-63734622|1;
novelMiR_14549	18.09	chr1	-	7613545-7613678	0	22	7613555-7613578	ccaaaattcgaactcaagacctctagttaaggacaaaaaaatgcaccactctaccacatttctttttggtacctttaatttgtttgagttatattggtccaatcaagaggttgtgaattcgagtcaacccgaaa	.....(((((((.(((.(((((((.(....((((..............................................................))))...).))))))).))).)))))))..........	0	novel129	aatcaagaggttgtgaattcgagt	tcgaactcaagacctctagttaaggacaaaaaaatgcaccactctaccacatttctttttggtacctttaatttgtttgagttatattggtccaatcaagaggttgtgaattcgagt	[t2687810] chr1-7613648-7613671|1;[t1754508] chr1-7613648-7613670|2;[t1984771] chr1-7613652-7613669|1;[t429176] chr1-7613558-7613578|1;[t429177] chr1-7613556-7613578|1;[t429180] chr1-7613555-7613578|29;[t1218426] chr1-7613554-7613577|1;[t1577398] chr1-7613553-7613575|1;[t302884] chr1-7613555-7613574|2;[t302885] chr1-7613554-7613574|1;[t862478] chr1-7613555-7613573|2;[t2080732] chr1-7613555-761357…
novelMiR_15234	13.31	chr10	-	94961482-94961575	0	22	94961542-94961565	tcactatgggattcgactctggacttttagaccggattatatttgcagcgatcgcttatcctttctaggactagagttgggcgtgataaaattt	..((.....(.(((((((((((..(((((((..((((.........(((....))).))))..)))))))))))))))))))))..........	0	novel130	attcgactctggacttttagaccg	attcgactctggacttttagaccggattatatttgcagcgatcgcttatcctttctaggactagagttgggcgt	[t2128167] chr10-94961543-94961566|1;[t1456645] chr10-94961543-94961565|3;[t1456648] chr10-94961542-94961565|25;[t3030587] chr10-94961543-94961564|1;[t2693849] chr10-94961541-94961563|1;[t1764560] chr10-94961542-94961562|1;[t815583] chr10-94961524-94961547|2;[t2738530] chr10-94961489-94961512|1;
novelMiR_3852	20.67	chr19	+	26546336-26546451	0	21	26546418-26546441	ttatactggggtcagcaaagtataccggtccagtataatatactggaagttcatacacaggtgcaccgaactccagtatattatgctggaccggtctctgttacagcaaaacagtg	..........((.((((.((...((((((((((((((((((((((((.((((...((....))....)))))))))))))))))))))))))))))).))))))............	0	novel131	atgctggaccggtctctgttacag	gtcagcaaagtataccggtccagtataatatactggaagttcatacacaggtgcaccgaactccagtatattatgctggaccggtctctgttacag	[t2342364] chr19+26546346-26546369|1;[t626151] chr19+26546359-26546380|2;[t1433820] chr19+26546415-26546438|2;[t2994016] chr19+26546416-26546438|2;[t2994017] chr19+26546416-26546439|1;[t1356586] chr19+26546418-26546439|2;[t1356588] chr19+26546418-26546441|24;[t2856349] chr19+26546419-26546441|2;[t1904656] chr19+26546421-26546441|1;[t1904657] chr19+26546421-26546442|1;[t1904658] chr19+26546421-265…
novelMiR_22673	32.11	chr29	-	45299222-45299308	0	20	45299232-45299252	ggcatgtggtgaggattattgcatgaatcactggccatggacaagagtccgaccagtgttcatgttataattctcgccattggccga	.....((((((((((((((.(((((((.((((((...(((((....))))).))))))))))))).)))))))))))))).......	1	novel132	tgttcatgttataattctcgc	gaggattattgcatgaatcactggccatggacaagagtccgaccagtgttcatgttataattctcgc	[t2072700] chr29-45299275-45299298|1;[t970910] chr29-45299279-45299297|2;[t970911] chr29-45299276-45299297|6;[t2240698] chr29-45299275-45299296|1;[t2998446] chr29-45299273-45299293|1;[t2600616] chr29-45299271-45299292|4;[t1484740] chr29-45299274-45299291|2;[t2663383] chr29-45299241-45299261|1;[t1633223] chr29-45299232-45299255|1;[t1073960] chr29-45299232-45299254|1;[t2400322] chr29-45299233-45299…
novelMiR_2858	29.47	chr16	+	74585957-74586082	0	20	74585967-74585987	aatgaacgagtgtgaagagaactcatttgatcaaaataatccaaagcagctcttgtttgtttttctcaacaaaatcagctcttggttcatttgatcaaatgagttcactttacacctgtttgttct	.........((((((((.(((((((((((((((((.....((((.(.((((....((((((......))))))...)))))))))....))))))))))))))))).))))))))...........	1	novel133	tgtgaagagaactcatttgat	tgtgaagagaactcatttgatcaaaataatccaaagcagctcttgtttgtttttctcaacaaaatcagctcttggttcatttgatcaaatgagttcactttacacc	[t1071699] chr16+74585965-74585986|1;[t2924007] chr16+74585967-74585985|2;[t2924010] chr16+74585967-74585987|54;[t2796601] chr16+74585969-74585987|1;[t2796603] chr16+74585969-74585988|1;[t2796604] chr16+74585969-74585989|1;[t842897] chr16+74585972-74585992|1;[t160825] chr16+74586053-74586074|1;[t2650909] chr16+74586183-74586205|1;
novelMiR_19917	13.16	chr22	-	32650616-32650769	0	19	32650626-32650649	gtccaatatcatgactcagttatattctcttttcttttagttcttttctctttaaataaaggtcaggtcagaaacttgtcttgtcttttctttgtctaaaaacacttcgtgtttcttgccaaaaaggggcagctgtagacatgtaattttttac	.........((((.(((((((....((((((((........................................................................................)))))))).))))).)).))))...........	1	novel134	aaaaaggggcagctgtagacatgt	atgactcagttatattctcttttcttttagttcttttctctttaaataaaggtcaggtcagaaacttgtcttgtcttttctttgtctaaaaacacttcgtgtttcttgccaaaaaggggcagctgtagacatgt	[t1457220] chr22-32650977-32651000|1;[t2695835] chr22-32650977-32650998|1;[t880499] chr22-32650977-32650995|1;[t184230] chr22-32650964-32650987|1;[t294213] chr22-32650962-32650984|1;[t3185993] chr22-32650879-32650902|1;[t3080018] chr22-32650878-32650901|1;[t1950548] chr22-32650801-32650824|1;[t3161866] chr22-32650800-32650823|1;[t1112027] chr22-32650767-32650790|1;[t1202579] chr22-32650757-326507…
novelMiR_14160	7.17	chr9	+	4369021-4369175	0	19	4369031-4369054	tgatgtgatcgacgggagctggaattgaagacgtgcctacattctggtagtagctgtctcttgttcatggtagccttagattataaaaatctgtttatgtatttttcgaacaaatgatgtatttatttcataccagccttgtaaattctaatctt	........(..(((((.(((((...(((((...............................................................................................)))))..))))))))))..)..........	0	novel135	gacgggagctggaattgaagacgt	gacgggagctggaattgaagacgtgcctacattctggtagtagctgtctcttgttcatggtagccttagattataaaaatctgtttatgtatttttcgaacaaatgatgtatttatttcataccagccttgtaaa	[t2032193] chr9+4369031-4369054|16;[t680345] chr9+4369032-4369055|3;[t1518501] chr9+4369145-4369168|1;
novelMiR_5444	23.44	chr22	+	72589728-72589857	0	18	72589738-72589761	aatcttaatcattcagatctcagacattaagtgtgtttgtttttaaaggttgaatcttaatcattaagtgtgttttttttacttcacagacacttaatgagtctgaatatgtctgtataattaagatcta	........(.((.(((((.(((((((((((((((.......................................................)))))))))..))))))....))))).)).)..........	0	novel136	attcagatctcagacattaagtgt	attcagatctcagacattaagtgtgtttgtttttaaaggttgaatcttaatcattaagtgtgttttttttacttcacagacacttaatgagtctgaatatgtctgtataa	[t1443176] chr22+72589738-72589761|49;[t3008657] chr22+72589739-72589762|1;[t1618707] chr22+72589741-72589761|1;[t1610322] chr22+72589818-72589835|1;[t2354024] chr22+72589838-72589861|1;
novelMiR_2569	19.22	chr15	+	98897873-98897972	0	18	98897883-98897903	tagctctcgttggagaagcagggcacgtgcaagttcgaagatatatgcatttgtcatgcatgaattttgcacgtgttctccttctccaacatgagtttcc	........((((((((((.(((((((((((((((((........((((((.....))))))))).)))))))))))))).))))))))))..........	1	miR164a	tggagaagcagggcacgtgca	tggagaagcagggcacgtgcaagttcgaagatatatgcatttgtcatgcatgaattttgcacgtgttctccttctccaac	[t2871952] chr15+98897883-98897902|12;[t2871953] chr15+98897883-98897903|29;[t1605900] chr15+98897942-98897962|1;
novelMiR_17749	19.1	chr17	-	53775553-53775652	0	18	53775622-53775642	tagctcttgttggagaagcagggcacgtgcaagttcgaagatatatgcatttctcatgcatgaattttgcacgtgttctccttctccaacatgagtttcc	........((((((((((.(((((((((((((((((........((((((.....))))))))).)))))))))))))).))))))))))..........	1	miR164b	tggagaagcagggcacgtgca	tggagaagcagggcacgtgcaagttcgaagatatatgcatttctcatgcatgaattttgcacgtgttctccttctccaac	[t2871952] chr17-53775623-53775642|12;[t2871953] chr17-53775622-53775642|29;[t1605900] chr17-53775563-53775583|1;
novelMiR_28239	13.71	chr8	-	2417247-2417373	0	18	2417257-2417280	gtgtcaatcggtctgtgcgtctccgactaccttcacgttgctcgcggttcgatttggtcatgcgctcgataatgatatcgagccgactgctcgatcggtcttggagctcgaagcttgtttgtactat	(((.(((.(((.((...((.((((((..(((....((..((...(((((((((...(((((.(....)...))))))))))))))...)).))...))).))))))..)).)).))).))))))...	1	novel137	atcggtcttggagctcgaagcttg	gtctgtgcgtctccgactaccttcacgttgctcgcggttcgatttggtcatgcgctcgataatgatatcgagccgactgctcgatcggtcttggagctcgaagcttg	[t2566962] chr8-2417746-2417768|1;[t84420] chr8-2417690-2417712|1;[t544108] chr8-2417668-2417691|1;[t486822] chr8-2417591-2417614|1;[t3220744] chr8-2417483-2417505|1;[t2768490] chr8-2417342-2417362|1;[t1765003] chr8-2417267-2417290|1;[t1277485] chr8-2417258-2417280|1;[t1277488] chr8-2417257-2417280|16;[t2723207] chr8-2417258-2417279|1;[t2723210] chr8-2417256-2417279|6;[t2321366] chr8-2417166-2417…
novelMiR_26501	12.82	chr37	-	94755435-94755544	0	18	94755511-94755534	tcaatgtaccaaccaagaggctgtgagttcgagtcatcccaagagtaaggtggggagttcttggtgggaaggaagccgggggtctatttggaaacagcctctctacccat	...............(((((((((...(((((((...................................................))))))).)))))))))........	0	novel138	aaccaagaggctgtgagttcgagt	aaccaagaggctgtgagttcgagtcatcccaagagtaaggtggggagttcttggtgggaaggaagccgggggtctatttggaaacagcctctctaccca	[t1549449] chr37-94755584-94755604|1;[t3227123] chr37-94755581-94755603|2;[t2866691] chr37-94755583-94755600|1;[t3227174] chr37-94755547-94755567|1;[t202140] chr37-94755512-94755534|2;[t202142] chr37-94755511-94755534|18;[t593180] chr37-94755511-94755533|1;[t1662738] chr37-94755511-94755532|1;[t1577311] chr37-94755511-94755531|2;[t1577313] chr37-94755508-94755531|1;[t302078] chr37-94755511-947555…
novelMiR_2151	11.54	chr14	+	83212434-83212555	0	18	83212444-83212467	catatgactaatcgagattggaacatgatggtccgagtttcatcattgtaatatcgagccatgatgcgaagttagtttgtcgaactcgagccccagagaccgatcaagatcgaaatcggcca	..........(((..((((((....((..((..(((((((((((((.((........)).))))))...............)))))))..)).))....))))))..)))............	0	novel139	atcgagattggaacatgatggtcc	atcgagattggaacatgatggtccgagtttcatcattgtaatatcgagccatgatgcgaagttagtttgtcgaactcgagccccagagaccgatcaagatcg	[t2037442] chr14+83212439-83212462|2;[t442841] chr14+83212443-83212466|5;[t1264756] chr14+83212444-83212466|1;[t1264758] chr14+83212444-83212467|19;[t2695933] chr14+83212445-83212467|1;[t903394] chr14+83212522-83212545|1;[t1273973] chr14+83212548-83212571|1;[t2199322] chr14+83212563-83212580|1;[t410145] chr14+83212618-83212641|1;[t429233] chr14+83212628-83212651|2;
novelMiR_10710	19.25	chr34	+	92954779-92954945	0	17	92954912-92954935	atatgatatatttgtattgggaaaaaactgagtttatattaaagatgatgtggcatgacacgtggtttagttaaatggtcaaagcgcaacaattgactaagaggcacggatggagacaaccacgagaagaagaatttaaataggcacgagacgaagtatagatacga	..........(((((.(((.........(((((((................................................................................................)))))))........))).)))))............	0	novel140	atttaaataggcacgagacgaagt	tttgtattgggaaaaaactgagtttatattaaagatgatgtggcatgacacgtggtttagttaaatggtcaaagcgcaacaattgactaagaggcacggatggagacaaccacgagaagaagaatttaaataggcacgagacgaagt	[t1537982] chr34+92954788-92954811|1;[t3200445] chr34+92954789-92954812|1;[t301852] chr34+92954877-92954900|1;[t519166] chr34+92954911-92954934|9;[t1504870] chr34+92954912-92954934|1;[t1504872] chr34+92954912-92954935|21;[t3131990] chr34+92954913-92954934|4;[t3131991] chr34+92954913-92954935|1;[t2951433] chr34+92954914-92954934|1;[t2951434] chr34+92954914-92954935|3;[t2456859] chr34+92954915-9295…
novelMiR_16858	12.77	chr15	-	29327744-29327853	0	17	29327820-29327843	ttaatttaaaaagtacttctgagcagcaattagtgtttggccaagccgtaaaaatgtgcttctaagtacttttttctgcttccccaaaactgcttctgcttctacttaaa	..........(((((.....((((((.((.((((.(((((..((((.(.(((((.(((((....))))).)))))).))))..))))))))).)))))))).)))))...	0	novel141	aagtacttctgagcagcaattagt	aagtacttctgagcagcaattagtgtttggccaagccgtaaaaatgtgcttctaagtacttttttctgcttccccaaaactgcttctgcttctacttaa	[t46271] chr15-29327827-29327845|1;[t129973] chr15-29327823-29327844|1;[t129974] chr15-29327821-29327844|3;[t368527] chr15-29327820-29327843|15;[t1036751] chr15-29327819-29327842|6;[t2324194] chr15-29327818-29327841|4;[t2519998] chr15-29327817-29327840|1;[t3236773] chr15-29327760-29327783|2;[t1558361] chr15-29327747-29327769|1;[t2858158] chr15-29327741-29327763|1;[t3043708] chr15-29327707-2932773…
novelMiR_20960	11.98	chr25	-	7691226-7691361	0	17	7691328-7691351	atgagtatactggaactccaacataatatactggagttccaacataatataccgctccagcataatatattgaaagtttatacacatatgctccaatctccagaatattatgttggaactttcagtgttgcagcaa	........(((((((.(((((((((((((.((((((.............................................................)))))).)))))))))))))..)))))))..........	0	novel142	tggaactccaacataatatactgg	tggaactccaacataatatactggagttccaacataatataccgctccagcataatatattgaaagtttatacacatatgctccaatctccagaatattatgttggaactttcagt	[t1120558] chr25-7691382-7691405|1;[t1151902] chr25-7691332-7691355|1;[t744744] chr25-7691330-7691353|5;[t1903572] chr25-7691330-7691352|1;[t2861812] chr25-7691328-7691351|18;[t196502] chr25-7691319-7691342|1;[t2004498] chr25-7691236-7691259|2;[t1206768] chr25-7691234-7691257|1;[t2018171] chr25-7691153-7691176|1;
novelMiR_7239	6.76	chr27	+	21209195-21209292	0	17	21209205-21209228	cttacagggtaccgactgtggtgtactcacactacacttctgcacatttttgtgcagagctaggtattggagatatcggactcgggtagagttagtgt	...........((((.(.((((((.(((.((.(((..(((((((((....)))))))))....))).))))))))))).).)))).............	1	novel143	accgactgtggtgtactcacacta	accgactgtggtgtactcacactacacttctgcacatttttgtgcagagctaggtattggagatatcggactcgggta	[t2320327] chr27+21209203-21209226|5;[t616324] chr27+21209205-21209228|9;[t1703817] chr27+21209206-21209226|1;[t1703818] chr27+21209206-21209229|3;[t2872542] chr27+21209262-21209285|1;
novelMiR_10020	14.47	chr33	+	7215382-7215483	0	16	7215456-7215473	atcttcttcccgctatgatgaagtcctaaaactatgatttgggggaatcctgaatctgattcagtgaaattgcaagggattttctgagcggtgcttaatagt	.........(((((.....((((((((................................................))))))))...)))))...........	0	novel144	agggattttctgagcggt	cgctatgatgaagtcctaaaactatgatttgggggaatcctgaatctgattcagtgaaattgcaagggattttctgagcggt	[t1711313] chr33+7215391-7215408|1;[t1789516] chr33+7215392-7215411|1;[t2895666] chr33+7215421-7215442|1;[t1483977] chr33+7215450-7215473|1;[t1581585] chr33+7215454-7215473|6;[t353087] chr33+7215455-7215473|10;[t997805] chr33+7215456-7215473|14;
novelMiR_15304	13.12	chr11	-	6488058-6488170	0	16	6488137-6488160	ttttaagtcaataaagcgatcgtgctagaaccacgggactcggggaatgccttagaccttctccccagtcaacaaaatttcttacccgaactttgttttgcggaccgataaaa	........(..(((((((((((.(..((((......((((.(((((...............)))))))))........))))..).)))...))))))))..)..........	1	novel145a	ataaagcgatcgtgctagaaccac	ataaagcgatcgtgctagaaccacgggactcggggaatgccttagaccttctccccagtcaacaaaatttcttacccgaactttgttttgcgg	[t1046457] chr11-6488142-6488165|1;[t390721] chr11-6488138-6488161|4;[t1101349] chr11-6488139-6488160|1;[t1101350] chr11-6488137-6488160|23;[t525955] chr11-6488072-6488095|1;[t3188560] chr11-6488051-6488074|1;[t379620] chr11-6487965-6487988|1;
novelMiR_22222	13.05	chr28	-	37134847-37134954	0	16	37134921-37134944	aatgtagtcaataaagcgatcgtgctagaaccacgggattcggggaatgtcttataccttttccccggtcaaccgaatttcttacccgaactttgttttcgcaaacca	.........(((((((...(((.(..((((...(((...((((((((.............))))))))....)))...))))..).))).)))))))...........	1	novel145b	ataaagcgatcgtgctagaaccac	ataaagcgatcgtgctagaaccacgggattcggggaatgtcttataccttttccccggtcaaccgaatttcttacccgaactttgttt	[t1046457] chr28-37134926-37134949|1;[t390721] chr28-37134922-37134945|4;[t1101349] chr28-37134923-37134944|1;[t1101350] chr28-37134921-37134944|23;[t525955] chr28-37134856-37134879|1;[t1528118] chr28-37134855-37134878|1;
novelMiR_11936	21.64	chr37	+	73855756-73855886	0	15	73855766-73855787	ccatgccatggcctgaggatctctcgaaactgcatatcattattcaaaggcgtcatagtctgaaggcactatcctcatagcctgaagacaccatgccatggcctgaggatctctcgaaactgcatatcatt	.........(...((((((((.((((.............................................................................)))))))).))))...)...........	1	novel146	gcctgaggatctctcgaaactg	gcctgaggatctctcgaaactgcatatcattattcaaaggcgtcatagtctgaaggcactatcctcatagcctgaagacaccatgccatggcctgaggatctctcgaaact	[t1370938] chr37+73855763-73855786|3;[t2883583] chr37+73855764-73855787|5;[t2246915] chr37+73855765-73855788|2;[t2168883] chr37+73855766-73855787|6;[t2168884] chr37+73855766-73855788|1;[t1738628] chr37+73855767-73855787|2;[t1738629] chr37+73855767-73855788|1;[t1896478] chr37+73855768-73855788|4;[t1896479] chr37+73855768-73855789|1;[t1370938] chr37+73855853-73855876|3;[t2883583] chr37+73855854-738…
novelMiR_27663	13	chr6	-	34221226-34221399	0	15	34221236-34221259	tcttttcgaccaatcagattgaagagtgacaaggccgtatttgattagccggaacatgtcacttgcatatgtgacacattttcattggccttttaatttgacttggcatgccttgtcattttgacatgtggcatgatcctattggctcttctgtttgacttggcatgtcacgtc	.........((((((((((.(((((((.....................................................................................................................))))))).)))))).))))...........	1	novel147	attggctcttctgtttgacttggc	caatcagattgaagagtgacaaggccgtatttgattagccggaacatgtcacttgcatatgtgacacattttcattggccttttaatttgacttggcatgccttgtcattttgacatgtggcatgatcctattggctcttctgtttgacttggc	[t900730] chr6-34221490-34221513|1;[t1532462] chr6-34221487-34221510|3;[t431945] chr6-34221365-34221388|4;[t1227554] chr6-34221364-34221387|1;[t2633325] chr6-34221365-34221386|1;[t1057035] chr6-34221355-34221375|1;[t1864384] chr6-34221239-34221261|2;[t1491468] chr6-34221236-34221259|18;[t3101833] chr6-34221236-34221258|2;[t2886133] chr6-34221234-34221257|1;[t2540967] chr6-34221174-34221196|1;[t13…
novelMiR_16220	10.8	chr13	-	57276829-57276947	0	15	57276839-57276862	acaaaaaattatttatttggtagacgaaaaagtgtaaagtttttatataacatccagaatgcatatatatacaaaaaaaatcatatttttcggctattattttgagagtggctatacaa	...........((((..((((((.((((((((((.....((((((((((.(((.....)))....)))))).)))).....))).))))))).))))))...)))).............	0	novel148a	tttttcggctattattttgagagt	atttatttggtagacgaaaaagtgtaaagtttttatataacatccagaatgcatatatatacaaaaaaaatcatatttttcggctattattttgagagt	[t7061] chr13-57276922-57276945|1;[t1516173] chr13-57276914-57276937|1;[t1553326] chr13-57276842-57276863|2;[t1553327] chr13-57276841-57276863|1;[t1553328] chr13-57276840-57276863|3;[t3236031] chr13-57276839-57276862|11;[t3219244] chr13-57276839-57276861|4;[t3219245] chr13-57276838-57276861|3;[t3167362] chr13-57276839-57276860|1;[t3167363] chr13-57276838-57276860|1;[t2716907] chr13-57276839-57276…
novelMiR_17986	10.8	chr18	-	13451661-13451779	0	15	13451671-13451694	acaaaaaattatttatttggtagacgaaaaagtgtaaagtttttatataacatccagaatgcatatatatacaaaaaaaatcatatttttcggctattattttgagagtggctatacaa	...........((((..((((((.((((((((((.....((((((((((.(((.....)))....)))))).)))).....))).))))))).))))))...)))).............	0	novel148b	tttttcggctattattttgagagt	atttatttggtagacgaaaaagtgtaaagtttttatataacatccagaatgcatatatatacaaaaaaaatcatatttttcggctattattttgagagt	[t7061] chr18-13451754-13451777|1;[t1516173] chr18-13451746-13451769|1;[t1553326] chr18-13451674-13451695|2;[t1553327] chr18-13451673-13451695|1;[t1553328] chr18-13451672-13451695|3;[t3236031] chr18-13451671-13451694|11;[t3219244] chr18-13451671-13451693|4;[t3219245] chr18-13451670-13451693|3;[t3167362] chr18-13451671-13451692|1;[t3167363] chr18-13451670-13451692|1;[t2716907] chr18-13451671-13451…
novelMiR_2291	10.65	chr15	+	16006238-16006401	0	14	16006369-16006391	acaaactacatattcaagatcaagctcgaaggcccttgaatttatttactattggaaagaataatcagaggattcatagaaattgtaacactcaaactatttgaaatcaaatactacaattgttgcaatattttcgatcttgattttattttctcgacgcaatt	...............(((((((((.((((((....................................................................................................)))))).))))))))).................	0	novel149a	tttcgatcttgattttattttct	tattcaagatcaagctcgaaggcccttgaatttatttactattggaaagaataatcagaggattcatagaaattgtaacactcaaactatttgaaatcaaatactacaattgttgcaatattttcgatcttgattttattttct	[t2562713] chr15+16006065-16006088|1;[t1114385] chr15+16006069-16006092|1;[t1410725] chr15+16006194-16006217|1;[t1439874] chr15+16006249-16006272|1;[t1546062] chr15+16006367-16006390|1;[t3218343] chr15+16006368-16006391|9;[t3164858] chr15+16006369-16006391|12;[t3164859] chr15+16006369-16006392|4;
novelMiR_6221	10.49	chr24	+	61383118-61383244	0	14	61383128-61383151	aacgactaacagatgcaagactaaaaggacaaccggggacataaagaacagaatttagggtgagagaagacaaagggttagcttgtccaactccctttgccttagtttgacatccattggctaaagt	...........((((..((((((..(((.(((..(((((....................................................)))))))))))))))))..)))).............	0	novel149b	agatgcaagactaaaaggacaacc	agatgcaagactaaaaggacaaccggggacataaagaacagaatttagggtgagagaagacaaagggttagcttgtccaactccctttgccttagtttgacatccat	[t1659153] chr24+61382270-61382291|1;[t346867] chr24+61382352-61382375|1;[t41036] chr24+61382400-61382423|1;[t1780582] chr24+61382405-61382425|1;[t1780583] chr24+61382405-61382426|1;[t2478273] chr24+61382497-61382518|1;[t882965] chr24+61382514-61382535|1;[t2922605] chr24+61382517-61382537|1;[t2790110] chr24+61382554-61382575|2;[t2048406] chr24+61382561-61382583|1;[t794557] chr24+61382562-61382582…
novelMiR_14922	22.81	chr10	-	11101897-11101993	0	13	11101962-11101983	gcttgatcgatgagttcgtggaaatcacctgcctctaatccaatggagagcatttgggcgagaggcaggtgatttcacgatctcatcgagatagatt	........((((((.(((((.(((((((((((((((..(((((((.....)).)))))..)))))))))))))))))))).))))))..........	0	novel149c	tgagttcgtggaaatcacctgc	tgagttcgtggaaatcacctgcctctaatccaatggagagcatttgggcgagaggcaggtgatttcacgatctcatc	[t2824738] chr10-11101962-11101983|41;[t1082478] chr10-11101961-11101981|1;[t1082479] chr10-11101960-11101981|1;[t2417589] chr10-11101959-11101980|1;[t2729150] chr10-11101958-11101978|2;[t2073459] chr10-11101912-11101932|2;[t1022416] chr10-11101907-11101927|1;
novelMiR_9904	15.14	chr32	+	94119491-94119619	0	13	94119501-94119522	taaggctatgttgctcggactcttcaaaaatgttgcacccgtgtcggatcctccaaaaatgcactacttttggaggatccgatcgcacccgtcaacaattttgaagagtccgagcaacatacttctaag	........(((((((((((((((((((((.(((((.((..((((((((((((((((((.........))))))))))))))).)))....))))))).)))))))))))))))))))))..........	1	miR7997	ttgctcggactcttcaaaaatg	ttgctcggactcttcaaaaatgttgcacccgtgtcggatcctccaaaaatgcactacttttggaggatccgatcgcacccgtcaacaattttgaagagtccgagcaaca	[t2592489] chr32+94119497-94119517|1;[t2941450] chr32+94119499-94119519|1;[t2424278] chr32+94119500-94119523|1;[t3087709] chr32+94119501-94119519|1;[t3087710] chr32+94119501-94119521|4;[t3087712] chr32+94119501-94119522|12;[t1879100] chr32+94119504-94119525|1;[t2711251] chr32+94119505-94119524|1;[t2711253] chr32+94119505-94119525|10;[t1548077] chr32+94119588-94119610|1;
novelMiR_3754	12.1	chr19	+	2435494-2435576	0	13	2435504-2435524	ccttagtagtcatcggcgtatgcaccactggtcgagctttaaagaacaaagccagtggacattcgttgatgaccattgttggt	........((((((((((.(((..((((((((....((....))......)))))))).))).))))))))))..........	1	novel150	catcggcgtatgcaccactgg	catcggcgtatgcaccactggtcgagctttaaagaacaaagccagtggacattcgttgatgac	[t1643095] chr19+2435504-2435521|1;[t1643096] chr19+2435504-2435524|13;[t1643097] chr19+2435504-2435525|1;[t1643098] chr19+2435504-2435527|1;[t1274220] chr19+2435505-2435525|1;[t1274221] chr19+2435505-2435526|3;[t1274222] chr19+2435505-2435527|1;[t2716509] chr19+2435506-2435529|2;[t116266] chr19+2435541-2435564|1;[t319350] chr19+2435542-2435564|1;[t1632521] chr19+2435546-2435563|2;[t1632522] chr1…
novelMiR_23384	10.35	chr30	-	48484171-48484266	0	13	48484233-48484256	agttacaacataaaaacttcaactctagagctgaagtttcctagttacaacacaaaaacttcagttctagagctgaagtttcccagttacaacaca	........(....((((((((.(((((((((((((((((....((....))....))))))))))))))))).))))))))....)..........	1	novel151	taaaaacttcaactctagagctga	taaaaacttcaactctagagctgaagtttcctagttacaacacaaaaacttcagttctagagctgaagtttcccag	[t2615010] chr30-48484268-48484290|1;[t1094096] chr30-48484235-48484257|1;[t1094097] chr30-48484234-48484257|1;[t2445760] chr30-48484238-48484256|1;[t2445762] chr30-48484233-48484256|19;[t2615010] chr30-48484226-48484248|1;[t1082657] chr30-48484185-48484204|1;[t3188985] chr30-48484080-48484103|1;[t2409847] chr30-48484053-48484076|1;[t2015466] chr30-48483992-48484014|4;[t533439] chr30-48483992-484…
novelMiR_22659	8.99	chr29	-	41723987-41724138	0	13	41724105-41724128	ggacaggggtaaggtctgcgtacacattactctccccaaatcccactacgtgagattttactggataattgtgactgtgactgagaaaagagaagataagctctgccctaccggacaggggtaaggtctgcgtacgcattaccctccccaga	........((((....(((((((.((...((..((((................................................................................))))..))...)).)))))))))))..........	0	novel152	aaggtctgcgtacacattactctc	aaggtctgcgtacacattactctccccaaatcccactacgtgagattttactggataattgtgactgtgactgagaaaagagaagataagctctgccctaccggacaggggtaaggtctgcgtacgcattac	[t517466] chr29-41724385-41724408|1;[t2018112] chr29-41724339-41724361|1;[t1627237] chr29-41724339-41724359|1;[t995543] chr29-41724335-41724358|1;[t361861] chr29-41724332-41724352|1;[t1020021] chr29-41724328-41724351|2;[t517466] chr29-41724273-41724296|1;[t361861] chr29-41724220-41724240|1;[t361862] chr29-41724219-41724240|1;[t361863] chr29-41724217-41724240|2;[t1020019] chr29-41724216-41724239|1…
novelMiR_7815	16.37	chr28	+	69221506-69221637	0	12	69221516-69221539	cccaaagataataacgcgttagactctttagacgcgatttttaattaaattacatgcttaaattcgggtgcgcatttatatgacccaaatccaaatctcaacggagtcggaacgtattaacaaccacgggtg	...........(((..((((.((((((..(((...............................................................)))....))))))..))))..))).............	0	novel153	ataacgcgttagactctttagacg	ataacgcgttagactctttagacgcgatttttaattaaattacatgcttaaattcgggtgcgcatttatatgacccaaatccaaatctcaacggagtcggaacgtattaaca	[t393866] chr28+69221515-69221538|4;[t1110184] chr28+69221516-69221538|1;[t1110186] chr28+69221516-69221539|29;[t2464848] chr28+69221517-69221540|2;[t2743770] chr28+69221601-69221622|1;[t2368869] chr28+69221635-69221658|1;[t1483572] chr28+69221639-69221662|1;[t1557401] chr28+69221753-69221770|1;[t2641747] chr28+69221776-69221796|2;[t931578] chr28+69221784-69221804|1;[t3054524] chr28+69221787-6922…
novelMiR_8589	12.98	chr3	+	48251894-48252024	0	12	48251904-48251925	tgcatggaaagaagctcggacggggagagccgacaagaggtgtcttgtttcacaactggatttagaaactatgttattctacacagggcagtctttgttcactctccctcaagggcttctggcttaaaatg	.........((((((((....((((((((..(((((..(.((((((((..................................)))))))).)..)))))..))))))))...))))))))...........	0	novel154	gaagctcggacggggagagccg	gaagctcggacggggagagccgacaagaggtgtcttgtttcacaactggatttagaaactatgttattctacacagggcagtctttgttcactctccctcaagggcttctg	[t278867] chr3+48251902-48251924|1;[t1994737] chr3+48251904-48251925|12;[t326681] chr3+48251905-48251925|4;[t732847] chr3+48251994-48252014|8;[t732849] chr3+48251994-48252015|6;[t2079389] chr3+48252054-48252075|1;
novelMiR_15641	9.52	chr12	-	9161802-9161897	0	12	9161864-9161887	ataggtggtaaaaaaacttcaactctagagctgaagtttcccagttacaacacaaaaacttcagctctagagctgaacttcaggtccgctactaaa	.......(.........((((.(((((((((((((((((....((....))....))))))))))))))))).))))........)..........	0	novel155	aaaaaacttcaactctagagctga	aaaaaacttcaactctagagctgaagtttcccagttacaacacaaaaacttcagctctagagctgaacttcaggtc	[t2599641] chr12-9162067-9162090|1;[t3125083] chr12-9161998-9162021|1;[t2935915] chr12-9161997-9162020|4;[t2427224] chr12-9161994-9162017|1;[t1568575] chr12-9161909-9161932|2;[t414627] chr12-9161875-9161898|1;[t3561] chr12-9161864-9161887|16;[t2615010] chr12-9161857-9161879|1;[t925112] chr12-9161812-9161835|2;[t2201007] chr12-9161811-9161834|2;[t2737616] chr12-9161811-9161832|1;[t2215888] chr12-9…
novelMiR_28236	15.76	chr8	-	2078584-2078711	0	11	2078594-2078617	tgagcggagggtatatcggaaacaacctctctatcttcaccaagtaggggtaaaggtctacgtacacattacctttcccctaccgggtgaaagtagagaggctgtttccgatataccctcggctcatc	(((((.((((((((((((((((((.((((((((..((((((..(((((((.((((((.............)))))))))))))..))))))..)))))))).)))))))))))))))))).)))))..	1	novel156	agagaggctgtttccgatataccc	gtatatcggaaacaacctctctatcttcaccaagtaggggtaaaggtctacgtacacattacctttcccctaccgggtgaaagtagagaggctgtttccgatataccc	[t1200581] chr8-2078715-2078735|1;[t2077165] chr8-2078688-2078705|1;[t2281608] chr8-2078680-2078703|1;[t2291681] chr8-2078682-2078702|1;[t2291682] chr8-2078680-2078702|1;[t2333184] chr8-2078678-2078701|1;[t2569271] chr8-2078677-2078700|1;[t1270155] chr8-2078675-2078697|1;[t2707614] chr8-2078675-2078696|1;[t369081] chr8-2078603-2078621|1;[t850511] chr8-2078595-2078617|5;[t850513] chr8-2078594-2078…
novelMiR_8198	9.93	chr29	+	60833083-60833206	0	11	60833173-60833196	atctactataccaggaatatcaatgaacccgattattgcaattactcatgatagccttttttagcttctagggtcttgtttaccggaaaaatcggataacgttagattttgtgtatggttctaa	....((((((((((((...((((((...((((((.((((((..((((..((.(((........)))))..)))).)))).......)).))))))....)))).))))))).))))))).....	1	novel157	atcggataacgttagattttgtgt	ccaggaatatcaatgaacccgattattgcaattactcatgatagccttttttagcttctagggtcttgtttaccggaaaaatcggataacgttagattttgtgt	[t2335894] chr29+60833061-60833080|1;[t2584511] chr29+60833062-60833081|1;[t597549] chr29+60833092-60833115|1;[t18316] chr29+60833169-60833192|1;[t155096] chr29+60833171-60833194|2;[t445242] chr29+60833172-60833193|1;[t445243] chr29+60833172-60833195|1;[t1272352] chr29+60833173-60833195|2;[t1272355] chr29+60833173-60833196|12;[t690129] chr29+60833253-60833274|1;
novelMiR_14152	6	chr9	+	2245285-2245382	0	10	2245349-2245372	aatttccaacaaggttaaatagaatgtgtcgtgactcacgggtacatttcatgtaacgtggcttacgacgtgttttaaataactttgaattttttccg	((((.....((((((((..(((((..((((((((..((((..(((((...))))).))))..))))))))..)))))..)))))))))))).......	0	novel158	acgacgtgttttaaataactttga	aaggttaaatagaatgtgtcgtgactcacgggtacatttcatgtaacgtggcttacgacgtgttttaaataactttga	[t364066] chr9+2245295-2245318|2;[t408636] chr9+2245302-2245325|1;[t2966841] chr9+2245347-2245370|1;[t648890] chr9+2245349-2245372|11;[t2036505] chr9+2245351-2245374|1;[t2844549] chr9+2245495-2245518|1;
novelMiR_20507	11.16	chr23	-	92525870-92525975	0	8	92525880-92525900	ttaaaggaagcgatgttggtgaggttcaatccgaagacgtgtttacgttttgttttcgtaaaaaacgatctcagattgagccgtgccaatatcacttcctatatat	....((((((.(((((((((..(((((((((.((.(((((.((((((.........))))))..))).)))).)))))))))..))))))))).))))))......	1	miR171d	ttgagccgtgccaatatcact	cgatgttggtgaggttcaatccgaagacgtgtttacgttttgttttcgtaaaaaacgatctcagattgagccgtgccaatatcact	[t1778448] chr23-92525945-92525965|1;[t3074672] chr23-92525883-92525900|5;[t3074673] chr23-92525881-92525900|3;[t3074678] chr23-92525880-92525900|13;[t3074679] chr23-92525878-92525900|1;
novelMiR_11045	10.37	chr35	+	78499639-78499748	0	8	78499715-78499738	tcaggaccaagcgtccttaacttttgaacttgtaagtcaaagttaaggacctattatccttaacttttgaacttgtaactgtaagttaaggactgtctgtccttaacttt	..(((((.(..((((((((((((......((((((((((((((((((((.......)))))))).)))).))))))))....))))))))))).)..)))))).......	0	novel159	aactgtaagttaaggactgtctgt	aagcgtccttaacttttgaacttgtaagtcaaagttaaggacctattatccttaacttttgaacttgtaactgtaagttaaggactgtctgt	[t731340] chr35+78499528-78499548|1;[t2229061] chr35+78499540-78499563|1;[t1391785] chr35+78499606-78499629|2;[t2683112] chr35+78499609-78499632|1;[t2955283] chr35+78499612-78499630|1;[t1579342] chr35+78499646-78499668|1;[t324188] chr35+78499647-78499670|3;[t917894] chr35+78499648-78499671|5;[t3112778] chr35+78499711-78499734|2;[t2313860] chr35+78499713-78499736|2;[t2467950] chr35+78499714-784997…
novelMiR_18741	9.31	chr2	-	19300328-19300430	0	8	19300338-19300361	aatacaataatctgtccagctgtaatcccacgtttcactccatgaatacagtcgaatacactcgaatacaacaactgattagttggacttccctgattcacgc	.............(((((((((..(((.................................................))))))))))))...............	0	novel160	aacaactgattagttggacttccc	tctgtccagctgtaatcccacgtttcactccatgaatacagtcgaatacactcgaatacaacaactgattagttggacttccc	[t2486416] chr2-19300400-19300423|1;[t1302759] chr2-19300398-19300421|1;[t726542] chr2-19300348-19300371|1;[t1568230] chr2-19300339-19300362|1;[t183619] chr2-19300338-19300361|8;[t543197] chr2-19300337-19300360|1;[t256998] chr2-19300341-19300358|1;[t257000] chr2-19300336-19300358|1;[t257001] chr2-19300335-19300358|2;[t742182] chr2-19300334-19300357|4;[t1898672] chr2-19300333-19300356|1;[t2125911]…
novelMiR_10683	8.74	chr34	+	84392872-84393034	0	8	84392882-84392905	ccgccctcaaataggatctgtcgggttcatccgccctcaaataggacatgttgggttaatccgccctcaaataggatctgtgtggttaatccgccctcaaataggatatgtcgggttcatccgccctcaaataggatctgtcgggttcatccgccctcaaata	.............(((((((.(((((((.........................................................................................................))))))).)))))))...............	1	novel161	ataggatctgtcgggttcatccgc	ataggatctgtcgggttcatccgccctcaaataggacatgttgggttaatccgccctcaaataggatctgtgtggttaatccgccctcaaataggatatgtcgggttcatccgccctcaaataggatctgtcgggttcatccg	[t1731790] chr34+84392876-84392898|1;[t1171392] chr34+84392882-84392905|6;[t2544340] chr34+84392883-84392903|1;[t967775] chr34+84392884-84392905|2;[t2109619] chr34+84392886-84392905|1;[t1731790] chr34+84392996-84393018|1;[t1171392] chr34+84393002-84393025|6;[t2544340] chr34+84393003-84393023|1;[t967775] chr34+84393004-84393025|2;[t2109619] chr34+84393006-84393025|1;
novelMiR_18957	11.57	chr2	-	78853564-78853744	0	7	78853574-78853597	ggagaaaaatttatcagactaagatttcgatcctaggagaaaattcatcagacaaggtcttctatattaggagaaagattcatcagactaagatttcgatcctaggagaaagttcatcagactaggtctcttttcttttattatctcaggagaaagattcgtcagactaagatttttaccc	....((((((((.((.(((.((..((((..((((..((.((((......((((..((((((((...((((((....((...(((.......))).))..)))))).))).........)))))..))))......))))....))..))))))))..)).))).))...))))))))....	1	novel162	aggagaaagattcgtcagactaag	ttatcagactaagatttcgatcctaggagaaaattcatcagacaaggtcttctatattaggagaaagattcatcagactaagatttcgatcctaggagaaagttcatcagactaggtctcttttcttttattatctcaggagaaagattcgtcagactaag	[t2989290] chr2-78853711-78853734|2;[t956849] chr2-78853575-78853597|1;[t956850] chr2-78853574-78853597|13;[t783333] chr2-78853571-78853594|1;[t114271] chr2-78853570-78853592|1;[t114273] chr2-78853569-78853592|2;[t313126] chr2-78853568-78853591|1;[t2229319] chr2-78853505-78853527|1;[t114213] chr2-78853502-78853523|1;
novelMiR_28089	5.77	chr7	-	69311360-69311467	0	5	69311370-69311393	atcaatttaattgcacgactgtctaggccccacggtaggcgccaaactgtttacccgtaaaacggtataattatacgtgatttctagacaagtgaactaatttgatcc	(((((.(((.((.(((...((((((((...((((.........................................))))...)))))))).))))).))).)))))..	1	novel163	acgtgatttctagacaagtgaact	ttgcacgactgtctaggccccacggtaggcgccaaactgtttacccgtaaaacggtataattatacgtgatttctagacaagtgaact	[t2838768] chr7-69311433-69311456|1;[t694121] chr7-69311370-69311393|7;[t1832426] chr7-69311370-69311392|1;

## Sheet: DEM
Differentially expressioned miRNA (DEM) after AHO treatment, |FoldChange| >=2, and P<=0.05
mined candidate id	Annotated miRNA_ID	baseMean	log2FoldChange	lfcSE	stat	pvalue	regulation
novelMiR_11821	novel1a	17135.4	-17.1166	6.76647	-2.52962	0.0114186	down	up	17
novelMiR_11548	novel1b	17135.4	-17.1166	6.76647	-2.52962	0.0114186	down	down	6
novelMiR_15310	miR166e	10143	-16.3601	6.76647	-2.41782	0.0156136	down	total	23
novelMiR_11509	novel5	491.939	-11.9949	5.10157	-2.35122	0.0187119	down
novelMiR_12790	miR408a	264.861	-11.1017	5.32538	-2.08467	0.0370992	down
novelMiR_28428	miR408b	264.861	-11.1017	5.32538	-2.08467	0.0370992	down
novelMiR_26762	miR156v	422.514	12.5549	5.27937	2.3781	0.0174021	up
novelMiR_6277	miR156w	411.378	12.5163	5.28878	2.36658	0.0179533	up
novelMiR_18078	miR166l	8206.6	16.8341	6.76645	2.48788	0.0128507	up
novelMiR_589	miR166m	8206.6	16.8341	6.76645	2.48788	0.0128507	up
novelMiR_17386	miR166n	5510.37	16.2595	6.76646	2.40296	0.016263	up
novelMiR_3196	miR172f	193.898	11.4311	5.60853	2.03817	0.0415329	up
novelMiR_18633	miR172g	189.313	11.3966	5.62067	2.02762	0.0425986	up
novelMiR_25510	miR5303ab	195.863	11.4457	5.60345	2.04261	0.0410908	up
novelMiR_19550	miR5303ac	191.933	11.4164	5.61368	2.03368	0.0419837	up
novelMiR_3056	miR6020d	216.17	11.588	5.55506	2.08603	0.0369759	up
novelMiR_2140	novel94a	4734.78	16.0407	6.76646	2.37062	0.0177585	up
novelMiR_6732	novel94b	4734.78	16.0407	6.76646	2.37062	0.0177585	up
novelMiR_9311	novel94c	4734.78	16.0407	6.76646	2.37062	0.0177585	up
novelMiR_15250	novel94d	4734.78	16.0407	6.76646	2.37062	0.0177585	up
novelMiR_24150	novel94e	4734.78	16.0407	6.76646	2.37062	0.0177585	up
novelMiR_3479	novel95a	742.839	13.3686	6.76657	1.97569	0.0481905	up
novelMiR_27938	novel95b	738.908	13.361	6.76657	1.97455	0.0483188	up
