# Supplementary material for: Integrating transcriptome and microRNA analysis identifies genes and microRNAs for AHO-induced systemic acquired resistance in N. tabacum
Source: Sci Rep. 2017 Oct 2;7:12504. doi: 10.1038/s41598-017-12249-y (PMC5624873; doi:10.1038/s41598-017-12249-y)
Supplement: Supplementary file 3 — Dataset 3 [file 41598_2017_12249_MOESM3_ESM.xlsx]

## Sheet: target.DEG.2fold_Vs_miRNAseq_k3
	#Please import the downloaded file into Excel 2007 or above version
	cutoff: expectation <=2 is the strict target with higher confidence
	miRNA_Acc.	Target_gene_DE	Expectation	UPE	miRNA_start	miRNA_end	Target_start	Target_end	miRNA_aligned_fragment	Target_aligned_fragment	Inhibition	Multiplicity
1	novelMiR_9943	c32948.g_c0	1	12.767	1	20	374	393	UGACAGAAGAGAGUGAGCAC	GUGCUCUCUCUCUUCUGUCA	Cleavage	1
2	novelMiR_20788	c32948.g_c0	1.5	12.767	1	21	374	394	UUGACAGAAGAUAGAGAGCAC	GUGCUCUCUCUCUUCUGUCAG	Cleavage	1
3	novelMiR_26762	c32948.g_c0	1.5	12.767	1	21	374	394	UUGACAGAAGAUAGAGAGCAC	GUGCUCUCUCUCUUCUGUCAG	Cleavage	1
4	novelMiR_13692	c59628.g_c0	1.5	17.082	1	21	1172	1192	UUUGGAUUGAAGGGAGCUCUA	UAGAGCUCCCUUCAAACCAAA	Cleavage	1
5	novelMiR_17831	c56968.g_c0	0.5	17.528	1	20	706	725	AGAAUCUUGAUGAUGCUGCA	UGCAGCAUCAUCAGGAUUCU	Cleavage	1
6	novelMiR_2133	c56968.g_c0	0.5	17.528	1	20	706	725	AGAAUCUUGAUGAUGCUGCA	UGCAGCAUCAUCAGGAUUCU	Cleavage	1
7	novelMiR_3196	c56968.g_c0	0.5	17.528	1	20	706	725	AGAAUCUUGAUGAUGCUGCA	UGCAGCAUCAUCAGGAUUCU	Cleavage	1
8	novelMiR_18633	c56968.g_c0	0.5	17.528	1	20	706	725	AGAAUCUUGAUGAUGCUGCA	UGCAGCAUCAUCAGGAUUCU	Cleavage	1
9	novelMiR_12537	c56968.g_c0	1.5	17.528	1	20	706	725	UGAAUCUUGAUGAUGCUGCA	UGCAGCAUCAUCAGGAUUCU	Cleavage	1
10	novelMiR_20931	c66330.g_c0	1.5	14.098	1	20	780	799	AUUGAGUGCAGCGUUGAUGA	UCAUCAACGCUGCUCUCAAU	Cleavage	1
11	novelMiR_25935	c66330.g_c0	1.5	14.098	1	20	780	799	AUUGAGUGCAGCGUUGAUGA	UCAUCAACGCUGCUCUCAAU	Cleavage	1
12	novelMiR_20931	c62468.g_c0	2	10.146	1	21	407	427	AUUGAGUGCAGCGUUGAUGAA	UUGAUCAAUGCUGCACUUAAU	Cleavage	1
13	novelMiR_25935	c62468.g_c0	2	10.146	1	21	407	427	AUUGAGUGCAGCGUUGAUGAA	UUGAUCAAUGCUGCACUUAAU	Cleavage	1
14	novelMiR_12790	c23376.g_c0	1.5	15.46	1	21	150	170	UGCACUGCCUCUUCCCUGGCU	GGUCAGGGAAGAAGCAGUGCA	Translation	1
15	novelMiR_6088	c59465.g_c0	2	18.552	1	21	863	884	UCUUGCCAAUGCC-AUCCAUUC	GGAUGGAUAGGCAUUGGCAAGA	Cleavage	1
16	novelMiR_15739	c59763.g_c0	1	9.211	1	24	1776	1799	AACGGACUAAAAAGGAAAUAGGUU	AAACUAUUUCUUUUUUGGUCCGUU	Cleavage	1
17	novelMiR_9904	c58965.g_c0	1.5	19.349	1	22	168	189	UUGCUCGGACUCUUCAAAAAUG	CCUUUUUGAAAAGUUCGAGCAA	Cleavage	1
18	novelMiR_11386	c56252.g_c0	2	16.571	1	24	114	137	UUGUUGGAUCCGUAGUAUUAUAUU	GAAGGAAUGCUAUGGAUCCAACAA	Cleavage	1
19	novelMiR_15304	c51145.g_c0	2	15.231	1	20	481	500	AUAAAGCGAUCGUGCUAGAA	UUCUAGCACGCUCGUUUUGU	Translation	1
20	novelMiR_16597	c59763.g_c0	1	9.211	1	24	1787	1810	AUUCUUUUUUGAACGGACCAAAAA	UUUUUGGUCCGUUCCAAAAAGAAU	Translation	1
21	novelMiR_18103	c57954.g_c0	2	21.402	1	24	35	58	AGCACCUGUGUAUGAACUUCCAAC	GCUGGAAGUUCAUAUAUAGGUGCA	Cleavage	1
22	novelMiR_22659	c64248.g_c1	0.5	17.024	1	20	1	20	AAGGUCUGCGUACACAUUAC	GUAGUGUGUACGCAGACCUU	Cleavage	1
23	novelMiR_22659	c43078.g_c0	2	21.911	1	24	207	230	AAGGUCUGCGUACACAUUACUCUC	GAGGGUAGUGUGUUCGCAGAUCUU	Translation	1
24	novelMiR_28236	c44105.g_c1	1	14.157	1	24	515	538	AGAGAGGCUGUUUCCGAUAUACCC	GGGUAUAUCGGAAACAACCUCUCU	Cleavage	1
25	novelMiR_28236	c45235.g_c0	2	19.481	1	20	1190	1209	AGAGAGGCUGUUUCCGAUAU	CUUUCGGAAACAGCCUCUCU	Cleavage	1
26	novelMiR_28710	c58965.g_c0	2	21.805	1	21	177	197	CGCCUAUGUUGCUCGGACUCU	AAAGUUCGAGCAACAUAGGUG	Cleavage	1
27	novelMiR_4750	c57954.g_c0	1.5	24.645	1	24	4	27	GCUGGACCGAUAUAUUAUACUGGA	UCCAGUAUAAUAUACCGGUCUAGC	Translation	1
	novelMiR_2582	c53112.g_c0	2.5	21.679	1	19	612	631	UUCCAC-AGCUUUCUUGAAC	GUUCAAGAAAGCUUGUGGAA	Cleavage	1
	novelMiR_28521	c53112.g_c0	2.5	21.679	1	19	612	631	UUCCAC-AGCUUUCUUGAAC	GUUCAAGAAAGCUUGUGGAA	Cleavage	1
	novelMiR_13251	c45919.g_c0	2.5	23.374	1	22	304	325	UUUCCAAUUCCACCCAUUCCUA	UUGGAAUAGCUGGAAUUGGGAA	Cleavage	1
	novelMiR_7066	c56718.g_c0	2.5	20.3	1	23	566	588	AUUAUGCUGGAACUUUCUGUGUG	CUCAUUGAAUGUUCCAGCAUAAU	Cleavage	1
	novelMiR_17548	c64821.g_c0	2.5	8.888	1	20	132	151	UUUGGAGUGAAAUAAAGUUU	AAACUUUAUUUAAAUCCAAA	Translation	1
	novelMiR_10641	c61540.g_c0	2.5	20.522	1	20	288	307	AAAGAUCUAUCUUGGUAACU	UGUUAUCAAGAUUGAUCUUU	Cleavage	1
	novelMiR_6536	c59841.g_c0	2.5	13.844	1	21	776	796	UUAUACUAUGUUUGGUCGGUG	CAUCGACCAAGCAUAGUCUAA	Cleavage	1
	novelMiR_16096	c66634.g_c0	2.5	14.038	1	22	6941	6962	AUUAUCUGUCAUGAUUCUCUUG	UAAGGUAAUCAUCACAGAUAAU	Translation	1
	novelMiR_24293	c23565.g_c0	2.5	9.893	1	23	417	439	UUUCGAUCUUGAUUUUAUUUUCU	AAAGAAUAAAAUCAGGAUCCAAA	Cleavage	1
	novelMiR_24293	c48521.g_c0	2.5	13.248	1	22	411	432	UUUCGAUCUUGAUUUUAUUUUC	GAAAAUAAAUUAAGGAUCGAAA	Translation	1
	novelMiR_4372	c62347.g_c2	2.5	23.979	1	22	1344	1365	AAACUCUGUGCCCAGUCAAACA	UUUUUGACUGGGGACGGAGUUG	Translation	1
	novelMiR_9542	c65861.g_c0	2.5	12.52	1	20	711	730	GUUCUUUGUCUGAAAACUCU	AGAGUCUUCAGAUAAGGAAU	Cleavage	1
	novelMiR_3131	c52738.g_c1	2.5	22.812	1	20	829	848	UAGAUUCAGAACCAUCAAAU	AAUUGAUGGUUCUGAAUCAA	Cleavage	1
	novelMiR_1655	c56718.g_c0	2.5	20.3	1	23	566	588	AUUAUGCUGGAACUUUCUGUGUG	CUCAUUGAAUGUUCCAGCAUAAU	Cleavage	1
	novelMiR_2774	c17999.g_c0	2.5	18.631	1	23	273	295	CCGGAUUUUGAACAGUGUUUUCA	UGGAAACUCUGUUCGAAGUUCGG	Cleavage	1
	novelMiR_2858	c58381.g_c0	2.5	14.865	1	21	860	880	UGUGAAGAGAACUCAUUUGAU	AUCAAAUGAUUUAUCUUCGCA	Translation	1
	novelMiR_2291	c23565.g_c0	2.5	9.893	1	23	417	439	UUUCGAUCUUGAUUUUAUUUUCU	AAAGAAUAAAAUCAGGAUCCAAA	Cleavage	1
	novelMiR_2291	c48521.g_c0	2.5	13.248	1	22	411	432	UUUCGAUCUUGAUUUUAUUUUC	GAAAAUAAAUUAAGGAUCGAAA	Translation	1
	novelMiR_22659	c51402.g_c0	2.5	17.229	1	20	472	491	AAGGUCUGCGUACACAUUAC	AUAGUGUGUACGCAGAUUUU	Cleavage	1
	novelMiR_20788	c52972.g_c0	3	8.741	1	20	112	131	UUGACAGAAGAUAGAGAGCA	UCCUCUCUUUUUUCUGUUAA	Cleavage	1
	novelMiR_2726	c26004.g_c0	3	22.048	1	21	63	83	UGAAGCUGCCAGCAUGAUCUA	UAGGACUUGCUGGUAGCUUCA	Cleavage	1
	novelMiR_12091	c57184.g_c0	3	21.877	1	21	619	639	UAGGACCAUAUUCACUAUUUG	UAAAAGGUGAUUAUGGUCUUA	Translation	1
	novelMiR_5895	c63455.g_c0	3	14.653	1	22	55	76	UUUUAGCCAGAGUUGUUUUCCC	GGGAAAACAUUUAUGGCUAGAA	Translation	1
	novelMiR_5895	c51562.g_c0	3	11.968	1	20	102	121	UUUUAGCCAGAGUUGUUUUC	GAAAACAACUCUAGCUAUAG	Cleavage	1
	novelMiR_1452	c65909.g_c0	3	18.49	1	20	7620	7639	CUUGUUGAAGAAGUUUCCAU	AUGGAUACUUCAUCAACAAC	Translation	1
	novelMiR_19196	c66400.g_c0	3	11.906	1	24	3496	3519	AUAGCCUGAAAGGAUAGUGACGUG	CGUUCUAUUAUGCUUUCAGGCUAU	Cleavage	1
	novelMiR_22291	c28081.g_c0	3	18.531	1	20	299	318	AGAUACUCGAAAAACAUUUA	UAAAUGUUUGUUUAGUAUUU	Translation	1
	novelMiR_15274	c23059.g_c0	3	24.586	1	21	568	587	UGAUUGAGCCGUGCCAAUAUC	GAUAUUC-CACGGCUCAAUCA	Cleavage	1
	novelMiR_22577	c42738.g_c0	3	13.367	1	20	268	287	UUCAAGACGACUUGUAUAAC	UUUAUGCUAGUUGUCUUGAA	Cleavage	1
	novelMiR_7274	c57151.g_c0	3	14.995	1	21	460	480	UCCAAAUGACUGACAUUAUCU	GGAUAAAGUCAUUCAUUUGGU	Translation	1
	novelMiR_20931	c45482.g_c0	3	22.614	1	20	680	699	AUUGAGUGCAGCGUUGAUGA	UCAUCAACGCUGUGCUUGAG	Cleavage	1
	novelMiR_20931	c64535.g_c0	3	11.533	1	21	355	375	AUUGAGUGCAGCGUUGAUGAA	UGCUUCAAUGUUGCACUCAAU	Cleavage	1
	novelMiR_19870	c62129.g_c0	3	12.414	1	23	4185	4207	UUUGUCCUUAACUUUUGAACGUG	CAUCUUCAAAAUUUGAGGAUAAA	Cleavage	1
	novelMiR_25935	c45482.g_c0	3	22.614	1	20	680	699	AUUGAGUGCAGCGUUGAUGA	UCAUCAACGCUGUGCUUGAG	Cleavage	1
	novelMiR_25935	c64535.g_c0	3	11.533	1	21	355	375	AUUGAGUGCAGCGUUGAUGAA	UGCUUCAAUGUUGCACUCAAU	Cleavage	1
	novelMiR_20807	c21016.g_c0	3	13.233	1	20	456	475	AUCAUGCUAUCCCUUUGGAC	GUUUAAAGGGGUUGUAUGAU	Cleavage	1
	novelMiR_27610	c21016.g_c0	3	13.233	1	20	456	475	AUCAUGCUAUCCCUUUGGAC	GUUUAAAGGGGUUGUAUGAU	Cleavage	1
	novelMiR_12089	c63900.g_c0	3	8.46	1	20	1939	1958	GAGCUGUUUAUUUCUCUGAG	CUCAGUGAGAUAAACAUCUC	Cleavage	1
	novelMiR_7415	c61684.g_c0	3	17.649	1	20	1247	1266	UCAUCUGCGCUGCACUCAAU	AUUGAUUGUAGUUCAGAUGA	Cleavage	1
	novelMiR_6088	c63946.g_c0	3	16.963	1	22	679	700	UCUUGCCAAUGCCAUCCAUUCC	GGAAUUGGGGGUAUUGGCAAGA	Cleavage	1
	novelMiR_13827	c47098.g_c0	3	22.965	1	23	1052	1074	CUGGACUGCCCUGAUUUUUAGGC	GACUAAAGAUCAGAGCAGUUUGG	Translation	1
	novelMiR_27852	c44960.g_c0	3	9.978	1	20	182	201	AGACUUUUGGAAUUUGUGAU	AUCAGAAAUACCAAAAGUCC	Translation	1
	novelMiR_27852	c48219.g_c0	3	5.718	1	20	88	107	AGACUUUUGGAAUUUGUGAU	AUUAAAAAUUUAAAAAGUCU	Translation	1
	novelMiR_28273	c62129.g_c0	3	12.414	1	23	4185	4207	UUUGUCCUUAACUUUUGAACGUG	CAUCUUCAAAAUUUGAGGAUAAA	Cleavage	1
	novelMiR_17548	c42419.g_c0	3	4.544	1	21	16	36	UUUGGAGUGAAAUAAAGUUUG	CAAUCUUUAUUUCAUUCCAGU	Cleavage	1
	novelMiR_17548	c59107.g_c0	3	12.76	1	20	70	90	UUUGGAGUGAAAU-AAAGUUU	AAGCUUUGAUUUCACUCUAAA	Cleavage	1
	novelMiR_28085	c66634.g_c0	3	14.543	1	22	7595	7616	UUAGACGUAGUAUCUCUUGACU	GGUCAAGAGAUAUUAUGUAUGA	Cleavage	1
	novelMiR_17786	c46109.g_c0	3	13.694	1	21	216	236	CGUGAUAUUUGUUUGGCUCAU	AUGAGCCAAGCCAAUAUCAAG	Translation	1
	novelMiR_17399	c58820.g_c0	3	11.91	1	21	1382	1402	AAGCUCAGGAGGGAUAGCACC	GGUGCUGUUUUUCUUGAGUUU	Cleavage	1
	novelMiR_28288	c63859.g_c0	3	15.618	1	23	2455	2477	GACGAACUUCAGCUCUAGAACUG	CAUUUCUUGAGUUGAAGUUCCUC	Cleavage	1
	novelMiR_24293	c27565.g_c0	3	6.186	1	21	253	273	UUUCGAUCUUGAUUUUAUUUU	AAAAAAAAAUCAAAAUCGAAU	Cleavage	1
	novelMiR_24293	c73785.g_c0	3	18.454	1	20	762	781	UUUCGAUCUUGAUUUUAUUU	AAAUAGAAUCAAGUUUGAGA	Cleavage	1
	novelMiR_22906	c28813.g_c0	3	15.823	1	21	2029	2049	UUUGGAGAGUUCGAGCAACAU	AAGUUGCUAGAACUCUUUAAA	Cleavage	1
	novelMiR_22906	c55951.g_c0	3	13.275	1	20	334	353	UUUGGAGAGUUCGAGCAACA	UGUAGCUUCAACUCUUCAAA	Cleavage	1
	novelMiR_27196	c55631.g_c0	3	20.8	1	23	1775	1797	AUGCACCUGUGUAUGAACUCCAG	CAGGAGAUCAUGCAUCGGUGCAU	Cleavage	1
	novelMiR_18800	c65183.g_c0	3	20.825	1	22	1764	1785	AGUGUCCUUAACUUUUGAACUU	AAGUUCUAAAGUUGAGGACAUG	Cleavage	1
	novelMiR_2927	c65625.g_c0	3	17.468	1	21	1387	1407	ACUAAAAAUCGUGGAAGAAGU	ACUUUCUUCAUGAUUUUUGGU	Cleavage	1
	novelMiR_26762	c52972.g_c0	3	8.741	1	20	112	131	UUGACAGAAGAUAGAGAGCA	UCCUCUCUUUUUUCUGUUAA	Cleavage	1
	novelMiR_16597	c57752.g_c0	3	15.809	1	20	296	315	AUUCUUUUUUGAACGGACCA	UGGUUCGUUUGAAAGAGAAA	Cleavage	1
	novelMiR_13844	c63859.g_c0	3	15.618	1	23	2455	2477	GACGAACUUCAGCUCUAGAACUG	CAUUUCUUGAGUUGAAGUUCCUC	Cleavage	1
	novelMiR_26675	c56718.g_c0	3	20.3	1	23	566	588	AUUAUGCUGGAACUUUUCGUGUG	CUCAUUGAAUGUUCCAGCAUAAU	Cleavage	1
	novelMiR_8039	c18977.g_c0	3	12.735	1	21	1642	1662	ACGGGCUAGCAAUAAGAAGAG	CUCUUAAUAUUGCUAGUCUGU	Cleavage	1
	novelMiR_14137	c61451.g_c0	3	19.127	1	20	678	697	AUUAUGCUGGAACUCCAACA	UGGUGGUGUUCCAGUAUAGU	Cleavage	1
	novelMiR_11774	c66009.g_c0	3	10.985	1	23	989	1011	AAUGGAACAAGGUUGAGAUAGAG	UUCUAGCUCAAUUUUGUUCCAUC	Cleavage	1
	novelMiR_21041	c58825.g_c0	3	13.737	1	23	204	226	AUUCGAACUCUAGUAUAUUAUGC	GGAUAAUCUACUGAAGUUUGAAU	Translation	1
	novelMiR_343	c59933.g_c0	3	17.058	1	21	959	979	AUAUUAUGCUAGAACUCCAAC	GUUGGAGGUCUAGGAUGAUGU	Cleavage	1
	novelMiR_2774	c39389.g_c0	3	14.761	1	21	878	898	CCGGAUUUUGAACAGUGUUUU	AAAAGAUUGUUCAAGAUUUGG	Cleavage	1
	novelMiR_14549	c62788.g_c0	3	10.959	1	22	833	854	AAUCAAGAGGUUGUGAAUUCGA	UCAAAUUUACAAGUUCUUGAUU	Translation	1
	novelMiR_14549	c66481.g_c0	3	19.299	1	20	2396	2415	AAUCAAGAGGUUGUGAAUUC	AAAUUCAUCACCUUUUGAUU	Cleavage	1
	novelMiR_2858	c51380.g_c0	3	18.851	1	21	131	151	UGUGAAGAGAACUCAUUUGAU	AUAGAGUGAGUUUUUUUCACA	Cleavage	1
	novelMiR_2858	c56896.g_c0	3	14.307	1	21	8	27	UGUGAAGAGAACUCAUUUGAU	GUCAAAUG-GUUCUCUUCACU	Cleavage	1
	novelMiR_5444	c57379.g_c0	3	11.02	1	21	1276	1296	AUUCAGAUCUCAGACAUUAAG	CCUAAUGUCUGAAGUUUGAAU	Translation	1
	novelMiR_2291	c27565.g_c0	3	6.186	1	21	253	273	UUUCGAUCUUGAUUUUAUUUU	AAAAAAAAAUCAAAAUCGAAU	Cleavage	1
	novelMiR_2291	c73785.g_c0	3	18.454	1	20	762	781	UUUCGAUCUUGAUUUUAUUU	AAAUAGAAUCAAGUUUGAGA	Cleavage	1
	novelMiR_22659	c50889.g_c0	3	18.769	1	23	140	162	AAGGUCUGCGUACACAUUACUCU	AGGGUAGAGUGUACGCAUACCUU	Cleavage	1
	novelMiR_22659	c62558.g_c1	3	24.617	1	24	103	126	AAGGUCUGCGUACACAUUACUCUC	GAAGGUAGAGUGUACGCAUACCUU	Cleavage	1
	novelMiR_22659	c69845.g_c0	3	13.708	1	20	154	173	AAGGUCUGCGUACACAUUAC	AUAAUAUGUGCGCAGACUUU	Cleavage	1
	novelMiR_28236	c63053.g_c1	3	14.528	1	24	1414	1437	AGAGAGGCUGUUUCCGAUAUACCC	GGGUCUUUCGGAAACAACCUCUCU	Cleavage	1
	novelMiR_28236	c57949.g_c0	3	22.688	1	20	1397	1416	AGAGAGGCUGUUUCCGAUAU	AUGUCGUAAACAGCUUCUCG	Cleavage	1
	novelMiR_8198	c52314.g_c0	3	15.103	1	24	623	646	AUCGGAUAACGUUAGAUUUUGUGU	AGAGAAAGUUUAACGAAAUCCGAU	Translation	1
	novelMiR_28089	c63745.g_c0	3	13.481	1	20	123	142	ACGUGAUUUCUAGACAAGUG	CAUUUAUGUGGAAAUCACGU	Cleavage	1
